# Supplementary material for: The Associations Between Gallstone Disease and Pan‐Cancer Incidence Risk Based on Over 13 Million Participants
Source: Cancer Med. 2025 Apr 25;14(9):e70857. doi: 10.1002/cam4.70857 (PMC12022677; doi:10.1002/cam4.70857)
Supplement: Supplementary file 3 — Appendix S3. [file CAM4-14-e70857-s007.xlsx]

## Sheet: Table 1
Appendix file-3: Characteristics of the included studies.
Study ID	PMID	Year	Country	Period	Disease	Subgroup	Disease	Exposure group	Control group	Total	Male	Female	Mean age	Follow-up (years)	Effect	Effect size	LCI	UCI
Linos 1981-1	NA	1981	America	1940-1969	Cancer incidence	Male	Colorectal Cancer	Cholecystectomy	Expected cancers	460	460	0	≥50	13	RR	1.3	0.7	2.2
Linos 1981-2	NA	1981	America	1940-1969	Cancer incidence	Female	Colorectal Cancer	Cholecystectomy	Expected cancers	1221	0	1221	≥50	13	RR	1.3	0.9	1.9
Linos 1981-3	NA	1981	America	1940-1969	Cancer incidence	Male	Colon cancer	Cholecystectomy	Expected cancers	460	460	0	≥50	13	RR	0.9	0.3	1.9
Linos 1981-4	NA	1981	America	1940-1969	Cancer incidence	Female	Colon cancer	Cholecystectomy	Expected cancers	1221	0	1221	≥50	13	RR	1.7	1.1	2.5
Linos 1981-5	NA	1981	America	1940-1969	Cancer incidence	Male	Rectum cancer	Cholecystectomy	Expected cancers	460	460	0	≥50	13	RR	2.3	0.9	4.8
Linos 1981-6	NA	1981	America	1940-1969	Cancer incidence	Female	Rectum cancer	Cholecystectomy	Expected cancers	1221	0	1221	≥50	13	RR	0.5	0.1	1.3
Abrams 1983-1	6825517	1983	America	1958-1980	Cancer incidence	Total	Colorectal cancer	Cholecystectomy	Expected cancers	249	48	201	NA	20	SIR	0.65	0.19	2.24
Abrams 1983-2	6825517	1983	America	1958-1980	Cancer incidence	Male	Colorectal cancer	Cholecystectomy	Expected cancers	48	48	0	NA	20	SIR	0.77	0.06	10.11
Abrams 1983-3	6825517	1983	America	1958-1980	Cancer incidence	Female	Colorectal cancer	Cholecystectomy	Expected cancers	201	0	201	NA	20	SIR	0.63	0.15	2.61
Rundgren 1983-1	6846092	1983	Sweden	1958-1978	Cancer incidence	Total	Overall cancer	Cholecystectomy	Subjects without cholecystectomy	974	449	525	70	20	RR	0.85	0.58	1.26
Rundgren 1983-2	6846092	1983	Sweden	1958-1978	Cancer incidence	Male	Overall cancer	Cholecystectomy	Subjects without cholecystectomy	449	449	0	70	20	RR	1.24	0.73	2.1
Rundgren 1983-3	6846092	1983	Sweden	1958-1978	Cancer incidence	Female	Overall cancer	Cholecystectomy	Subjects without cholecystectomy	525	0	525	70	20	RR	0.71	0.41	1.25
Rundgren 1983-4	6846092	1983	Sweden	1958-1978	Cancer incidence	Total	Colon cancer	Cholecystectomy	Subjects without cholecystectomy	958	441	517	70	20	RR	2.53	0.88	7.31
Rundgren 1983-5	6846092	1983	Sweden	1958-1978	Cancer incidence	Male	Colon cancer	Cholecystectomy	Subjects without cholecystectomy	441	441	0	70	20	RR	1.2	0.15	9.52
Rundgren 1983-6	6846092	1983	Sweden	1958-1978	Cancer incidence	Female	Colon cancer	Cholecystectomy	Subjects without cholecystectomy	517	0	517	70	20	RR	4.88	1.11	21.47
Gustavsson 1984-1	6697851	1984	Sweden	1964-1978	Cancer incidence	Total	Gastric cancer	Cholecystectomy	Expected cancer incidence	16773	5095	11678	47.4 ± 16.0	11-14	RR	1.01	0.77	1.33
Gustavsson 1984-2	6697851	1984	Sweden	1964-1978	Cancer incidence	Male	Gastric cancer	Cholecystectomy	Expected cancer incidence	5095	5095	0	51.5 ± 14.2	11-14	RR	1.14	0.76	1.71
Gustavsson 1984-3	6697851	1984	Sweden	1964-1978	Cancer incidence	Female	Gastric cancer	Cholecystectomy	Expected cancer incidence	11678	0	11678	45.6 ± 16.5	11-14	RR	0.89	0.58	1.35
Gustavsson 1984-4	6697851	1984	Sweden	1964-1978	Cancer incidence	Total	Esophageal cancers	Cholecystectomy	Expected cancer incidence	16773	5095	11678	47.4 ± 16.0	11-14	RR	1.44	0.69	3.03
Maringhini 1987-1	3592446	1987	America	1950-1970	Cancer incidence	Total	All Gastrointestinal cancer	Gallstone disease	Expected cancer incidence	2583	843	1740	56.96	13.3	SIR	1	0.7	1.2
Maringhini 1987-2	3592446	1987	America	1950-1970	Cancer incidence	Total	Esophagus cancer	Gallstone disease	Expected cancer incidence	2583	843	1740	56.96	13.3	SIR	0.18	0	1.6
Maringhini 1987-3	3592446	1987	America	1950-1970	Cancer incidence	Total	Stomach cancer	Gallstone disease	Expected cancer incidence	2583	843	1740	56.96	13.3	SIR	1.1	0.6	2
Maringhini 1987-4	3592446	1987	America	1950-1970	Cancer incidence	Total	Pancreas cancer	Gallstone disease	Expected cancer incidence	2583	843	1740	56.96	13.3	SIR	0.9	0.3	2
Maringhini 1987-5	3592446	1987	America	1950-1970	Cancer incidence	Total	Liver cancer	Gallstone disease	Expected cancer incidence	2583	843	1740	56.96	13.3	SIR	0.5	0	2.9
Maringhini 1987-6	3592446	1987	America	1950-1970	Cancer incidence	Total	Gallbladder cancer	Gallstone disease	Expected cancer incidence	2583	843	1740	56.96	13.3	SIR	2.8	0.9	6.6
Maringhini 1987-7	3592446	1987	America	1950-1970	Cancer incidence	Total	Small bowel cancer	Gallstone disease	Expected cancer incidence	2583	843	1740	56.96	13.3	SIR	0.66	0	4.1
Maringhini 1987-8	3592446	1987	America	1950-1970	Cancer incidence	Total	Total colon cancer	Gallstone disease	Expected cancer incidence	2583	843	1740	56.96	13.3	SIR	1	0.8	1.4
Maringhini 1987-9	3592446	1987	America	1950-1970	Cancer incidence	Total	Proximal colon cancer	Gallstone disease	Expected cancer incidence	2583	843	1740	56.96	13.3	SIR	1.1	0.7	1.7
Maringhini 1987-10	3592446	1987	America	1950-1970	Cancer incidence	Total	Distal colon cancer	Gallstone disease	Expected cancer incidence	2583	843	1740	56.96	13.3	SIR	1	0.7	1.5
Maringhini 1987-11	3592446	1987	America	1950-1970	Cancer incidence	Male	All Gastrointestinal cancer	Gallstone disease	Expected cancer incidence	843	843	0	61 ± 0.6	13.3	SIR	0.8	0.5	1.3
Maringhini 1987-12	3592446	1987	America	1950-1970	Cancer incidence	Male	Esophagus cancer	Gallstone disease	Expected cancer incidence	843	843	0	61 ± 0.6	13.3	SIR	0.3	0.01	6.94
Maringhini 1987-13	3592446	1987	America	1950-1970	Cancer incidence	Male	Stomach cancer	Gallstone disease	Expected cancer incidence	843	843	0	61 ± 0.6	13.3	SIR	0.2	0	1.3
Maringhini 1987-14	3592446	1987	America	1950-1970	Cancer incidence	Male	Pancreas cancer	Gallstone disease	Expected cancer incidence	843	843	0	61 ± 0.6	13.3	SIR	0.5	0	2.6
Maringhini 1987-15	3592446	1987	America	1950-1970	Cancer incidence	Male	Liver cancer	Gallstone disease	Expected cancer incidence	843	843	0	61 ± 0.6	13.3	SIR	1.3	0	7.2
Maringhini 1987-16	3592446	1987	America	1950-1970	Cancer incidence	Male	Gallbladder cancer	Gallstone disease	Expected cancer incidence	843	843	0	61 ± 0.6	13.3	SIR	8.3	1	30
Maringhini 1987-17	3592446	1987	America	1950-1970	Cancer incidence	Male	Small bowel cancer	Gallstone disease	Expected cancer incidence	843	843	0	61 ± 0.6	13.3	SIR	1.37	0.04	44.48
Maringhini 1987-18	3592446	1987	America	1950-1970	Cancer incidence	Male	Total colon cancer	Gallstone disease	Expected cancer incidence	843	843	0	61 ± 0.6	13.3	SIR	1	0.5	1.7
Maringhini 1987-19	3592446	1987	America	1950-1970	Cancer incidence	Male	Proximal colon cancer	Gallstone disease	Expected cancer incidence	843	843	0	61 ± 0.6	13.3	SIR	0.9	0.2	2.2
Maringhini 1987-20	3592446	1987	America	1950-1970	Cancer incidence	Male	Distal colon cancer	Gallstone disease	Expected cancer incidence	843	843	0	61 ± 0.6	13.3	SIR	1.1	0.5	2.1
Maringhini 1987-21	3592446	1987	America	1950-1970	Cancer incidence	Female	All Gastrointestinal cancer	Gallstone disease	Expected cancer incidence	1740	0	1740	55 ± 0.5	13.3	SIR	1	0.8	1.3
Maringhini 1987-22	3592446	1987	America	1950-1970	Cancer incidence	Female	Esophagus cancer	Gallstone disease	Expected cancer incidence	1740	0	1740	55 ± 0.5	13.3	SIR	0.33	0.01	7.56
Maringhini 1987-23	3592446	1987	America	1950-1970	Cancer incidence	Female	Stomach cancer	Gallstone disease	Expected cancer incidence	1740	0	1740	55 ± 0.5	13.3	SIR	1.8	0.9	3.3
Maringhini 1987-24	3592446	1987	America	1950-1970	Cancer incidence	Female	Pancreas cancer	Gallstone disease	Expected cancer incidence	1740	0	1740	55 ± 0.5	13.3	SIR	1.1	0.3	2.9
Maringhini 1987-25	3592446	1987	America	1950-1970	Cancer incidence	Female	Liver cancer	Gallstone disease	Expected cancer incidence	1740	0	1740	55 ± 0.5	13.3	SIR	0.41	0.02	8.05
Maringhini 1987-26	3592446	1987	America	1950-1970	Cancer incidence	Female	Gallbladder cancer	Gallstone disease	Expected cancer incidence	1740	0	1740	55 ± 0.5	13.3	SIR	2	0.4	5.7
Maringhini 1987-27	3592446	1987	America	1950-1970	Cancer incidence	Female	Small bowel cancer	Gallstone disease	Expected cancer incidence	1740	0	1740	55 ± 0.5	13.3	SIR	0.88	0.04	19.76
Maringhini 1987-28	3592446	1987	America	1950-1970	Cancer incidence	Female	Total colon cancer	Gallstone disease	Expected cancer incidence	1740	0	1740	55 ± 0.5	13.3	SIR	1	0.7	1.4
Maringhini 1987-29	3592446	1987	America	1950-1970	Cancer incidence	Female	Proximal colon cancer	Gallstone disease	Expected cancer incidence	1740	0	1740	55 ± 0.5	13.3	SIR	1.2	0.7	1.9
Maringhini 1987-30	3592446	1987	America	1950-1970	Cancer incidence	Female	Distal colon cancer	Gallstone disease	Expected cancer incidence	1740	0	1740	55 ± 0.5	13.3	SIR	1	0.6	1.6
Wu 1987-1	3620314	1987	America	1981-1985	Cancer incidence	Male	Colorectal cancer	Gallbladder surgery	Expected cancer incidence	NA	NA	NA	NA	4.5	RR	0.51	0.2	1.6
Wu 1987-2	3620314	1987	America	1981-1985	Cancer incidence	Female	Colorectal cancer	Gallbladder surgery	Expected cancer incidence	NA	NA	NA	NA	4.5	RR	0.67	0.3	1.6
Gudmundsson 1989-1	2703056	1989	Sweden	1951-1986	Cancer incidence	Total	All cancers	Cholecystectomy	Expected cancers	468	70	394	46.15	30	SMR (standard morbidity ratio)	0.95	0.72	1.25
Gudmundsson 1989-2	2703056	1989	Sweden	1951-1986	Cancer incidence	Total	Lip, oral cavity and pharynx cancer	Cholecystectomy	Expected cancers	468	70	394	46.15	30	SMR (standard morbidity ratio)	0.28	0.01	5.98
Gudmundsson 1989-3	2703056	1989	Sweden	1951-1986	Cancer incidence	Total	Gastrointestinal tract cancer	Cholecystectomy	Expected cancers	468	70	398	46.15	30	SMR (standard morbidity ratio)	0.85	0.43	1.67
Gudmundsson 1989-4	2703056	1989	Sweden	1951-1986	Cancer incidence	Total	Esophagus cancer	Cholecystectomy	Expected cancers	468	70	398	46.15	30	SMR (standard morbidity ratio)	0.44	0.02	11.5
Gudmundsson 1989-5	2703056	1989	Sweden	1951-1986	Cancer incidence	Total	stomach cancer	Cholecystectomy	Expected cancers	468	70	398	46.15	30	SMR (standard morbidity ratio)	0.87	0.26	2.87
Gudmundsson 1989-6	2703056	1989	Sweden	1951-1986	Cancer incidence	Total	Small intestine cancer	Cholecystectomy	Expected cancers	468	70	398	46.15	30	SMR (standard morbidity ratio)	1.16	0.04	32.02
Gudmundsson 1989-7	2703056	1989	Sweden	1951-1986	Cancer incidence	Total	Colon cancer	Cholecystectomy	Expected cancers	468	70	398	46.15	30	SMR (standard morbidity ratio)	0.83	0.28	2.43
Gudmundsson 1989-8	2703056	1989	Sweden	1951-1986	Cancer incidence	Total	Rectum cancer	Cholecystectomy	Expected cancers	468	70	398	46.15	30	SMR (standard morbidity ratio)	1.09	0.27	4.47
Gudmundsson 1989-9	2703056	1989	Sweden	1951-1986	Cancer incidence	Total	Liver , gallbladder, bile ducts and pancreas cancer	Cholecystectomy	Expected cancers	468	70	398	46.15	30	SMR (standard morbidity ratio)	0.6	0.17	2.06
Gudmundsson 1989-10	2703056	1989	Sweden	1951-1986	Cancer incidence	Total	Respiratory organs cancer	Cholecystectomy	Expected cancers	468	70	398	46.15	30	SMR (standard morbidity ratio)	0.96	0.24	3.76
Gudmundsson 1989-11	2703056	1989	Sweden	1951-1986	Cancer incidence	Total, female	Breast cancer	Cholecystectomy	Expected cancers	398	0	398	46(17-79)	30	SMR (standard morbidity ratio)	1.63	0.9	2.96
Gudmundsson 1989-12	2703056	1989	Sweden	1951-1986	Cancer incidence	Total, female	Female reproductive organs cancer	Cholecystectomy	Expected cancers	398	0	398	46(17-79)	30	SMR (standard morbidity ratio)	0.98	0.45	2.14
Gudmundsson 1989-13	2703056	1989	Sweden	1951-1986	Cancer incidence	Total, female	Uterine cervix	Cholecystectomy	Expected cancers	398	0	398	46(17-79)	30	SMR (standard morbidity ratio)	0.71	0.12	4.36
Gudmundsson 1989-14	2703056	1989	Sweden	1951-1986	Cancer incidence	Total, female	Uterine corpus	Cholecystectomy	Expected cancers	398	0	398	46(17-79)	30	SMR (standard morbidity ratio)	0.9	0.23	3.44
Gudmundsson 1989-15	2703056	1989	Sweden	1951-1986	Cancer incidence	Total, female	Ovary cancer	Cholecystectomy	Expected cancers	398	0	398	46(17-79)	30	SMR (standard morbidity ratio)	0.94	0.24	3.66
Gudmundsson 1989-16	2703056	1989	Sweden	1951-1986	Cancer incidence	Total, female	Vagina, vulva cancer	Cholecystectomy	Expected cancers	398	0	398	46(17-79)	30	SMR (standard morbidity ratio)	2.56	0.19	34.96
Gudmundsson 1989-17	2703056	1989	Sweden	1951-1986	Cancer incidence	Total	Urinary system cancer	Cholecystectomy	Expected cancers	468	70	398	46.15	30	SMR (standard morbidity ratio)	1.33	0.3	5.92
Gudmundsson 1989-18	2703056	1989	Sweden	1951-1986	Cancer incidence	Total	Skin cancer	Cholecystectomy	Expected cancers	468	70	398	46.15	30	SMR (standard morbidity ratio)	0.3	0.03	2.76
Gudmundsson 1989-19	2703056	1989	Sweden	1951-1986	Cancer incidence	Total	Eye and nervous system cancer	Cholecystectomy	Expected cancers	468	70	398	46.15	30	SMR (standard morbidity ratio)	0.39	0.04	3.93
Gudmundsson 1989-20	2703056	1989	Sweden	1951-1986	Cancer incidence	Total	Endocrine glands cancer	Cholecystectomy	Expected cancers	468	70	398	46.15	30	SMR (standard morbidity ratio)	1.15	0.07	20.29
Gudmundsson 1989-21	2703056	1989	Sweden	1951-1986	Cancer incidence	Total	Bone, connective tissue and muscle cancer	Cholecystectomy	Expected cancers	468	70	398	46.15	30	SMR (standard morbidity ratio)	0.43	0.02	12
Gudmundsson 1989-22	2703056	1989	Sweden	1951-1986	Cancer incidence	Total	Other and unspecified cancer	Cholecystectomy	Expected cancers	468	70	398	46.15	30	SMR (standard morbidity ratio)	1.38	0.31	6.25
Gudmundsson 1989-23	2703056	1989	Sweden	1951-1986	Cancer incidence	Total	Lymphoma and myeloma cancer	Cholecystectomy	Expected cancers	468	70	398	46.15	30	SMR (standard morbidity ratio)	0.9	0.19	4.28
Gudmundsson 1989-24	2703056	1989	Sweden	1951-1986	Cancer incidence	Total	Leukemia cancer	Cholecystectomy	Expected cancers	468	70	398	46.15	30	SMR (standard morbidity ratio)	0.94	0.14	6.49
Gudmundsson 1989-25	2703056	1989	Sweden	1951-1986	Cancer incidence	Male	All cancers	Cholecystectomy	Expected cancers	70	70	0	47(17-71)	30	SMR (standard morbidity ratio)	0.72	0.34	1.51
Gudmundsson 1989-26	2703056	1989	Sweden	1951-1986	Cancer incidence	Male	Prostate cancer	Cholecystectomy	Expected cancers	70	70	0	47(17-71)	30	SMR (standard morbidity ratio)	0.63	0.11	3.56
Gudmundsson 1989-27	2703056	1989	Sweden	1951-1986	Cancer incidence	Total, Male	Testis and penis cancer	Cholecystectomy	Expected cancers	70	70	0	47(17-71)	30	SMR (standard morbidity ratio)	0.01	27.57	0.95
Gudmundsson 1989-28	2703056	1989	Sweden	1951-1986	Cancer incidence	Male	Lip, oral cavity and pharynx cancer	Cholecystectomy	Expected cancers	70	70	0	47(17-71)	30	SMR (standard morbidity ratio)	0.61	0.02	18.21
Gudmundsson 1989-29	2703056	1989	Sweden	1951-1986	Cancer incidence	Male	Gastrointestinal tract cancer	Cholecystectomy	Expected cancers	70	70	0	47(17-71)	30	SMR (standard morbidity ratio)	1.18	0.29	4.83
Gudmundsson 1989-30	2703056	1989	Sweden	1951-1986	Cancer incidence	Male	Esophagus cancer	Cholecystectomy	Expected cancers	70	70	0	47(17-71)	30	SMR (standard morbidity ratio)	0.76	0.02	27.97
Gudmundsson 1989-31	2703056	1989	Sweden	1951-1986	Cancer incidence	Male	stomach cancer	Cholecystectomy	Expected cancers	70	70	0	47(17-71)	30	SMR (standard morbidity ratio)	0.74	0.06	9.52
Gudmundsson 1989-32	2703056	1989	Sweden	1951-1986	Cancer incidence	Male	Small intestine cancer	Cholecystectomy	Expected cancers	70	70	0	47(17-71)	30	SMR (standard morbidity ratio)	2.14	0.04	116.88
Gudmundsson 1989-33	2703056	1989	Sweden	1951-1986	Cancer incidence	Male	Colon cancer	Cholecystectomy	Expected cancers	70	70	0	47(17-71)	30	SMR (standard morbidity ratio)	2.86	0.32	25.72
Gudmundsson 1989-34	2703056	1989	Sweden	1951-1986	Cancer incidence	Male	Rectum cancer	Cholecystectomy	Expected cancers	70	70	0	47(17-71)	30	SMR (standard morbidity ratio)	0.48	0.02	11.57
Gudmundsson 1989-35	2703056	1989	Sweden	1951-1986	Cancer incidence	Male	Liver , gallbladder, bile ducts and pancreas cancer	Cholecystectomy	Expected cancers	70	70	0	47(17-71)	30	SMR (standard morbidity ratio)	1	0.06	15.67
Gudmundsson 1989-36	2703056	1989	Sweden	1951-1986	Cancer incidence	Male	Respiratory organs cancer	Cholecystectomy	Expected cancers	70	70	0	47(17-71)	30	SMR (standard morbidity ratio)	1.15	0.15	8.53
Gudmundsson 1989-37	2703056	1989	Sweden	1951-1986	Cancer incidence	Male	Prostate cancer	Cholecystectomy	Expected cancers	70	70	0	47(17-71)	30	SMR (standard morbidity ratio)	0.63	0.11	3.56
Gudmundsson 1989-38	2703056	1989	Sweden	1951-1986	Cancer incidence	Male	Testis and penis cancer	Cholecystectomy	Expected cancers	70	70	0	47(17-71)	30	SMR (standard morbidity ratio)	0.01	27.57	0.95
Gudmundsson 1989-39	2703056	1989	Sweden	1951-1986	Cancer incidence	Male	Urinary system cancer	Cholecystectomy	Expected cancers	70	70	0	47(17-71)	30	SMR (standard morbidity ratio)	1.06	0.06	17.43
Gudmundsson 1989-40	2703056	1989	Sweden	1951-1986	Cancer incidence	Male	Skin cancer	Cholecystectomy	Expected cancers	70	70	0	47(17-71)	30	SMR (standard morbidity ratio)	0.43	0.02	11.2
Gudmundsson 1989-41	2703056	1989	Sweden	1951-1986	Cancer incidence	Male	Eye and nervous system cancer	Cholecystectomy	Expected cancers	70	70	0	47(17-71)	30	SMR (standard morbidity ratio)	0.62	0.02	18.34
Gudmundsson 1989-42	2703056	1989	Sweden	1951-1986	Cancer incidence	Male	Endocrine glands cancer	Cholecystectomy	Expected cancers	70	70	0	47(17-71)	30	SMR (standard morbidity ratio)	0.89	0.02	37.15
Gudmundsson 1989-43	2703056	1989	Sweden	1951-1986	Cancer incidence	Male	Bone, connective tissue and muscle cancer	Cholecystectomy	Expected cancers	70	70	0	47(17-71)	30	SMR (standard morbidity ratio)	0.38	0.01	24.87
Gudmundsson 1989-44	2703056	1989	Sweden	1951-1986	Cancer incidence	Male	Other and unspecified cancer	Cholecystectomy	Expected cancers	70	70	0	47(17-71)	30	SMR (standard morbidity ratio)	0	0	0
Gudmundsson 1989-45	2703056	1989	Sweden	1951-1986	Cancer incidence	Male	Lymphoma and myeloma cancer	Cholecystectomy	Expected cancers	70	70	0	47(17-71)	30	SMR (standard morbidity ratio)	0.48	0.02	12.96
Gudmundsson 1989-46	2703056	1989	Sweden	1951-1986	Cancer incidence	Male	Leukemia cancer	Cholecystectomy	Expected cancers	70	70	0	47(17-71)	30	SMR (standard morbidity ratio)	0.65	0.02	18.94
Gudmundsson 1989-47	2703056	1989	Sweden	1951-1986	Cancer incidence	Female	All cancers	Cholecystectomy	Expected cancers	398	0	398	46(17-79)	30	SMR (standard morbidity ratio)	0.99	0.74	1.34
Gudmundsson 1989-48	2703056	1989	Sweden	1951-1986	Cancer incidence	Female	Lip, oral cavity and pharynx cancer	Cholecystectomy	Expected cancers	398	0	398	46(17-79)	30	SMR (standard morbidity ratio)	0.36	0.02	8.3
Gudmundsson 1989-49	2703056	1989	Sweden	1951-1986	Cancer incidence	Female	Gastrointestinal tract cancer	Cholecystectomy	Expected cancers	398	0	398	46(17-79)	30	SMR (standard morbidity ratio)	0.77	0.36	1.67
Gudmundsson 1989-50	2703056	1989	Sweden	1951-1986	Cancer incidence	Female	Esophagus cancer	Cholecystectomy	Expected cancers	398	0	398	46(17-79)	30	SMR (standard morbidity ratio)	0.52	0.02	15.31
Gudmundsson 1989-51	2703056	1989	Sweden	1951-1986	Cancer incidence	Female	stomach cancer	Cholecystectomy	Expected cancers	398	0	398	46(17-79)	30	SMR (standard morbidity ratio)	0.91	0.24	3.52
Gudmundsson 1989-52	2703056	1989	Sweden	1951-1986	Cancer incidence	Female	Small intestine cancer	Cholecystectomy	Expected cancers	398	0	398	46(17-79)	30	SMR (standard morbidity ratio)	1.36	0.04	44.36
Gudmundsson 1989-53	2703056	1989	Sweden	1951-1986	Cancer incidence	Female	Colon cancer	Cholecystectomy	Expected cancers	398	0	398	46(17-79)	30	SMR (standard morbidity ratio)	0.49	0.12	1.91
Gudmundsson 1989-54	2703056	1989	Sweden	1951-1986	Cancer incidence	Female	Rectum cancer	Cholecystectomy	Expected cancers	398	0	398	46(17-79)	30	SMR (standard morbidity ratio)	1.36	0.3	6.09
Gudmundsson 1989-55	2703056	1989	Sweden	1951-1986	Cancer incidence	Female	Liver , gallbladder, bile ducts and pancreas cancer	Cholecystectomy	Expected cancers	398	0	398	46(17-79)	30	SMR (standard morbidity ratio)	0.53	0.13	2.13
Gudmundsson 1989-56	2703056	1989	Sweden	1951-1986	Cancer incidence	Female	Respiratory organs cancer	Cholecystectomy	Expected cancers	398	0	398	46(17-79)	30	SMR (standard morbidity ratio)	0.82	0.13	5.32
Gudmundsson 1989-57	2703056	1989	Sweden	1951-1986	Cancer incidence	Female	Breast cancer	Cholecystectomy	Expected cancers	398	0	398	46(17-79)	30	SMR (standard morbidity ratio)	1.63	0.9	2.96
Gudmundsson 1989-58	2703056	1989	Sweden	1951-1986	Cancer incidence	Female	Female reproductive organs cancer	Cholecystectomy	Expected cancers	398	0	398	46(17-79)	30	SMR (standard morbidity ratio)	0.98	0.45	2.14
Gudmundsson 1989-59	2703056	1989	Sweden	1951-1986	Cancer incidence	Female	Uterine cervix	Cholecystectomy	Expected cancers	398	0	398	46(17-79)	30	SMR (standard morbidity ratio)	0.71	0.12	4.36
Gudmundsson 1989-60	2703056	1989	Sweden	1951-1986	Cancer incidence	Female	Uterine corpus	Cholecystectomy	Expected cancers	398	0	398	46(17-79)	30	SMR (standard morbidity ratio)	0.9	0.23	3.44
Gudmundsson 1989-61	2703056	1989	Sweden	1951-1986	Cancer incidence	Female	Ovary cancer	Cholecystectomy	Expected cancers	398	0	398	46(17-79)	30	SMR (standard morbidity ratio)	0.94	0.24	3.66
Gudmundsson 1989-62	2703056	1989	Sweden	1951-1986	Cancer incidence	Female	Vagina, vulva cancer	Cholecystectomy	Expected cancers	398	0	398	46(17-79)	30	SMR (standard morbidity ratio)	2.56	0.19	34.96
Gudmundsson 1989-63	2703056	1989	Sweden	1951-1986	Cancer incidence	Female	Urinary system cancer	Cholecystectomy	Expected cancers	398	0	398	46(17-79)	30	SMR (standard morbidity ratio)	1.46	0.25	8.53
Gudmundsson 1989-64	2703056	1989	Sweden	1951-1986	Cancer incidence	Female	Skin cancer	Cholecystectomy	Expected cancers	398	0	398	46(17-79)	30	SMR (standard morbidity ratio)	0.37	0.04	3.64
Gudmundsson 1989-65	2703056	1989	Sweden	1951-1986	Cancer incidence	Female	Eye and nervous system cancer	Cholecystectomy	Expected cancers	398	0	398	46(17-79)	30	SMR (standard morbidity ratio)	0.45	0.04	4.78
Gudmundsson 1989-66	2703056	1989	Sweden	1951-1986	Cancer incidence	Female	Endocrine glands cancer	Cholecystectomy	Expected cancers	398	0	398	46(17-79)	30	SMR (standard morbidity ratio)	1.23	0.07	23.04
Gudmundsson 1989-67	2703056	1989	Sweden	1951-1986	Cancer incidence	Female	Bone, connective tissue and muscle cancer	Cholecystectomy	Expected cancers	398	0	398	46(17-79)	30	SMR (standard morbidity ratio)	0.25	0.01	13.65
Gudmundsson 1989-68	2703056	1989	Sweden	1951-1986	Cancer incidence	Female	Other and unspecified cancer	Cholecystectomy	Expected cancers	398	0	398	46(17-79)	30	SMR (standard morbidity ratio)	1.59	0.33	7.68
Gudmundsson 1989-69	2703056	1989	Sweden	1951-1986	Cancer incidence	Female	Lymphoma and myeloma cancer	Cholecystectomy	Expected cancers	398	0	398	46(17-79)	30	SMR (standard morbidity ratio)	1.1	0.22	5.66
Gudmundsson 1989-70	2703056	1989	Sweden	1951-1986	Cancer incidence	Female	Leukemia cancer	Cholecystectomy	Expected cancers	398	0	398	46(17-79)	30	SMR (standard morbidity ratio)	1.18	0.15	9.13
Nielsen 1991-1	1928042	1991	Iceland	1955-1980	Cancer incidence	Male	Colorectal cancer	Cholecystectomy	Expected cancers	857	857	0	59.5	8-33	SIR	1.38	0.83	2.15
Nielsen 1991-2	1928042	1991	Iceland	1955-1980	Cancer incidence	Female	Colorectal cancer	Cholecystectomy	Expected cancers	2568	0	2568	53.7	8-33	SIR	0.96	0.69	1.31
Nielsen 1991-3	1928042	1991	Iceland	1955-1980	Cancer incidence	Male	Colon cancer	Cholecystectomy	Expected cancers	857	857	0	59.5	8-33	SIR	1.74	0.99	2.82
Nielsen 1991-4	1928042	1991	Iceland	1955-1980	Cancer incidence	Female	Colon cancer	Cholecystectomy	Expected cancers	2568	0	2568	53.7	8-33	SIR	0.95	0.64	1.37
Nielsen 1991-5	1928042	1991	Iceland	1955-1980	Cancer incidence	Male	Rectal Cancer	Cholecystectomy	Expected cancers	857	857	0	59.5	8-33	SIR	0.65	0.13	1.19
Nielsen 1991-6	1928042	1991	Iceland	1955-1980	Cancer incidence	Female	Rectal Cancer	Cholecystectomy	Expected cancers	2568	0	2568	53.7	8-33	SIR	0.98	0.45	1.86
Ekbom 1993-2-1	8514031	1993	Sweden	1965-1987	Cancer incidence	Total	Colorectal cancer	Cholecystectomy	Expected incidence of cancers	52252	16975	35277	51.21	1~23	SIR	0.99	0.92	1.07
Ekbom 1993-2-2	8514031	1993	Sweden	1965-1987	Cancer incidence	Total	Colon cancer	Cholecystectomy	Expected incidence of cancers	52252	16975	35277	51.21	1~23	SIR	1.03	0.94	1.14
Ekbom 1993-2-3	8514031	1993	Sweden	1965-1987	Cancer incidence	Male	Colon cancer	Cholecystectomy	Expected incidence of cancers	16975	16975	0	55.4	1~23	SIR	0.93	0.78	1.1
Ekbom 1993-2-4	8514031	1993	Sweden	1965-1987	Cancer incidence	Female	Colon cancer	Cholecystectomy	Expected incidence of cancers	35277	0	35277	49.2	1~23	SIR	1.09	0.97	1.23
Ekbom 1993-2-5	8514031	1993	Sweden	1965-1987	Cancer incidence	Total	Left Colon cancer	Cholecystectomy	Expected incidence of cancers	52252	16975	35277	51.21	1~23	SIR	1.05	0.89	1.23
Ekbom 1993-2-6	8514031	1993	Sweden	1965-1987	Cancer incidence	Male	Left Colon cancer	Cholecystectomy	Expected incidence of cancers	16975	16975	0	55.4	1~23	SIR	0.99	0.75	1.29
Ekbom 1993-2-7	8514031	1993	Sweden	1965-1987	Cancer incidence	Female	Left Colon cancer	Cholecystectomy	Expected incidence of cancers	35277	0	35277	49.2	1~23	SIR	1.09	0.88	1.33
Ekbom 1993-2-8	8514031	1993	Sweden	1965-1987	Cancer incidence	Total	Right Colon cancer	Cholecystectomy	Expected incidence of cancers	52252	16975	35277	51.21	1~23	SIR	1.15	0.98	1.33
Ekbom 1993-2-9	8514031	1993	Sweden	1965-1987	Cancer incidence	Male	Right Colon cancer	Cholecystectomy	Expected incidence of cancers	16975	16975	0	55.4	1~23	SIR	0.98	0.73	1.28
Ekbom 1993-2-10	8514031	1993	Sweden	1965-1987	Cancer incidence	Female	Right Colon cancer	Cholecystectomy	Expected incidence of cancers	35277	0	35277	49.2	1~23	SIR	1.24	1.03	1.48
Ekbom 1993-2-11	8514031	1993	Sweden	1965-1987	Cancer incidence	Total	Rectal Cancer	Cholecystectomy	Expected incidence of cancers	52252	16975	35277	51.21	1~23	SIR	0.92	0.8	1.05
Ekbom 1993-2-12	8514031	1993	Sweden	1965-1987	Cancer incidence	Male	Rectal Cancer	Cholecystectomy	Expected incidence of cancers	16975	16975	0	55.4	1~23	SIR	0.94	0.76	1.14
Ekbom 1993-2-13	8514031	1993	Sweden	1965-1987	Cancer incidence	Female	Rectal Cancer	Cholecystectomy	Expected incidence of cancers	35277	0	35277	49.2	1~23	SIR	0.91	0.76	1.09
Ekbom 1993-1-1	7901583	1993	Sweden	1965-1987	Cancer incidence	Total	Extra hepatic bile duct cancer	Cholecystectomy	Expected cancers	62734	20786	41948	NA	23	SIR	2.98	2.37	3.4
Ekbom 1993-1-2	7901583	1993	Sweden	1965-1987	Cancer incidence	Male	Extra hepatic bile duct cancer	Cholecystectomy	Expected cancers	20786	20786	0	NA	23	SIR	5.92	2.27	15.41
Ekbom 1993-1-3	7901583	1993	Sweden	1965-1987	Cancer incidence	Female	Extra hepatic bile duct cancer	Cholecystectomy	Expected cancers	41948	0	41948	NA	23	SIR	2.7	1.61	4.54
Ekbom 1993-1-4	7901583	1993	Sweden	1965-1987	Cancer incidence	Total	Liver cancer	Cholecystectomy	Expected cancers	62734	20786	41948	NA	23	SIR	1.38	1.12	1.68
Ekbom 1993-1-5	7901583	1993	Sweden	1965-1987	Cancer incidence	Male	Liver cancer	Cholecystectomy	Expected cancers	20786	20786	0	NA	23	SIR	1.37	0.87	2.15
Ekbom 1993-1-6	7901583	1993	Sweden	1965-1987	Cancer incidence	Female	Liver cancer	Cholecystectomy	Expected cancers	41948	0	41948	NA	23	SIR	1.43	0.93	2.17
Goldbohm 1993-1	8449596	1993	Netherlands	1986-1989	Cancer incidence	Total, Male	Colorectal cancer	Cholecystectomy	Subjects without cholecystectomy	1630	1630	0	55-69	3.3	RR	1.78	1.03	3.08
Goldbohm 1993-2	8449596	1993	Netherlands	1986-1989	Cancer incidence	Male	Right colon cancer	Cholecystectomy	Subjects without cholecystectomy	1630	1630	0	55-69	3.3	RR	1.66	0.61	4.52
Goldbohm 1993-3	8449596	1993	Netherlands	1986-1989	Cancer incidence	Male	Left colon cancer	Cholecystectomy	Subjects without cholecystectomy	1630	1630	0	55-69	3.3	RR	2.22	0.9	5.46
Goldbohm 1993-4	8449596	1993	Netherlands	1986-1989	Cancer incidence	Male	Rectum cancer	Cholecystectomy	Subjects without cholecystectomy	1630	1630	0	55-69	3.3	RR	1.7	0.73	3.94
Goldbohm 1993-5	8449596	1993	Netherlands	1986-1989	Cancer incidence	Total, Female	Colorectal cancer	Cholecystectomy	Subjects without cholecystectomy	1716	0	1716	55-69	3.3	RR	1.51	1.02	2.23
Goldbohm 1993-6	8449596	1993	Netherlands	1986-1989	Cancer incidence	Female	Right colon cancer	Cholecystectomy	Subjects without cholecystectomy	1716	0	1716	55-69	3.3	RR	1.89	1.04	3.42
Goldbohm 1993-7	8449596	1993	Netherlands	1986-1989	Cancer incidence	Female	Left colon cancer	Cholecystectomy	Subjects without cholecystectomy	1716	0	1716	55-69	3.3	RR	1.25	0.6	2.59
Goldbohm 1993-8	8449596	1993	Netherlands	1986-1989	Cancer incidence	Female	Rectum cancer	Cholecystectomy	Subjects without cholecystectomy	1716	0	1716	55-69	3.3	RR	1.55	0.73	3.27
Shibata 1994	8014014	1994	America	1981-1990	Cancer incidence	Total	Pancreatic cancer	Cholecystectomy	Subjects with no history of cholecystectomy	13976	4657	9319	74.2	9	RR	1.99	1.08	3.68
Ekbom 1996-1	8601387	1996	Sweden	1965-1987	Cancer incidence	Total	Pancreatic cancers	Cholecystectomy	Expected cancers	62615	20745	41870	NA	23	SIR	1.2	1.06	1.36
Ekbom 1996-2	8601387	1996	Sweden	1965-1988	Cancer incidence	Male	Pancreatic cancers	Cholecystectomy	Expected cancers	20745	20745	0	NA	23	SIR	1.3	1.07	1.56
Ekbom 1996-3	8601387	1996	Sweden	1965-1989	Cancer incidence	Female	Pancreatic cancers	Cholecystectomy	Expected cancers	41870	0	41870	NA	23	SIR	1.14	0.96	1.34
Ekbom 1996-4	8601387	1996	Sweden	1965-1990	Cancer incidence	Total	Periampullar cancers ( includes cancer of the ampulla of Vater, from cancer of the gallbladder and extra hepatic bile ducts)	Cholecystectomy	Expected cancers	62615	20745	41870	NA	23	SIR	1.52	0.76	2.72
Ekbom 1996-5	8601387	1996	Sweden	1965-1991	Cancer incidence	Male	Periampullar cancers ( includes cancer of the ampulla of Vater, from cancer of the gallbladder and extra hepatic bile ducts)	Cholecystectomy	Expected cancers	20745	20745	0	NA	23	SIR	1.63	0.44	4.18
Ekbom 1996-6	8601387	1996	Sweden	1965-1992	Cancer incidence	Female	Periampullar cancers ( includes cancer of the ampulla of Vater, from cancer of the gallbladder and extra hepatic bile ducts)	Cholecystectomy	Expected cancers	41870	0	41870	NA	23	SIR	1.46	0.59	3.01
Johansen 1996-1	9469981	1996	Denmark	1977-1992	Cancer incidence	Total	All cancers	Gallstones disease	Expected cancer incidence	42098	10904	31194	58.55	7.4 (1-16)	RR	1.07	1	1.1
Johansen 1996-2	9469981	1996	Denmark	1977-1992	Cancer incidence	Total	Buckle cavity and pharynx cancer	Gallstones disease	Expected cancer incidence	42098	10904	31194	58.55	7.4 (1-16)	RR	1.25	1	1.6
Johansen 1996-3	9469981	1996	Denmark	1977-1992	Cancer incidence	Total	Esophagus cancer	Gallstones disease	Expected cancer incidence	42098	10904	31194	58.55	7.4 (1-16)	RR	1.34	1	1.8
Johansen 1996-4	9469981	1996	Denmark	1977-1992	Cancer incidence	Total	Stomach cancer	Gallstones disease	Expected cancer incidence	42098	10904	31194	58.55	7.4 (1-16)	RR	1.07	0.9	1.3
Johansen 1996-5	9469981	1996	Denmark	1977-1992	Cancer incidence	Total	Small intestine cancer	Gallstones disease	Expected cancer incidence	42098	10904	31194	58.55	7.4 (1-16)	RR	2.6	1.6	3.9
Johansen 1996-6	9469981	1996	Denmark	1977-1992	Cancer incidence	Total	Colon cancer	Gallstones disease	Expected cancer incidence	42098	10904	31194	58.55	7.4 (1-16)	RR	1.09	1	1.2
Johansen 1996-7	9469981	1996	Denmark	1977-1992	Cancer incidence	Total	Rectum cancer	Gallstones disease	Expected cancer incidence	42098	10904	31194	58.55	7.4 (1-16)	RR	0.96	0.8	1.1
Johansen 1996-10	9469981	1996	Denmark	1977-1992	Cancer incidence	Total	Larynx cancer	Gallstones disease	Expected cancer incidence	42098	10904	31194	58.55	7.4 (1-16)	RR	0.93	0.6	1.4
Johansen 1996-11	9469981	1996	Denmark	1977-1992	Cancer incidence	Total	Lung cancer	Gallstones disease	Expected cancer incidence	42098	10904	31194	58.55	7.4 (1-16)	RR	1.02	0.9	1.1
Johansen 1996-12	9469981	1996	Denmark	1977-1992	Cancer incidence	Female	Breast cancer	Gallstones disease	Expected cancer incidence	31194	0	31194	57	7.4 (1-16)	RR	1.05	1	1.1
Johansen 1996-13	9469981	1996	Denmark	1977-1992	Cancer incidence	Female	Cervix uteri cancer	Gallstones disease	Expected cancer incidence	31194	0	31194	57	7.4 (1-16)	RR	0.84	0.7	1.1
Johansen 1996-14	9469981	1996	Denmark	1977-1992	Cancer incidence	Female	Corpus uteri cancer	Gallstones disease	Expected cancer incidence	31194	0	31194	57	7.4 (1-16)	RR	1.1	0.9	1.3
Johansen 1996-15	9469981	1996	Denmark	1977-1992	Cancer incidence	Female	Ovary cancer	Gallstones disease	Expected cancer incidence	31194	0	31194	57	7.4 (1-16)	RR	0.91	0.7	1.1
Johansen 1996-16	9469981	1996	Denmark	1977-1992	Cancer incidence	Male	Prostate cancer	Gallstones disease	Expected cancer incidence	10904	10904	0	63	7.4 (1-16)	RR	1.02	0.9	1.2
Johansen 1996-17	9469981	1996	Denmark	1977-1992	Cancer incidence	Male	Testis cancer	Gallstones disease	Expected cancer incidence	10904	10904	0	63	7.4 (1-16)	RR	0.68	0.1	2
Johansen 1996-18	9469981	1996	Denmark	1977-1992	Cancer incidence	Total	Kidney cancer	Gallstones disease	Expected cancer incidence	42098	10904	31194	58.55	7.4 (1-16)	RR	1.21	1	1.5
Johansen 1996-19	9469981	1996	Denmark	1977-1992	Cancer incidence	Total	Urinary bladder cancer	Gallstones disease	Expected cancer incidence	42098	10904	31194	58.55	7.4 (1-16)	RR	1.02	0.9	1.2
Johansen 1996-20	9469981	1996	Denmark	1977-1992	Cancer incidence	Total	Melanoma	Gallstones disease	Expected cancer incidence	42098	10904	31194	58.55	7.4 (1-16)	RR	0.76	0.6	1
Johansen 1996-21	9469981	1996	Denmark	1977-1992	Cancer incidence	Total	Non-melanoma skin cancer	Gallstones disease	Expected cancer incidence	42098	10904	31194	58.55	7.4 (1-16)	RR	1.04	1	1.1
Johansen 1996-22	9469981	1996	Denmark	1977-1992	Cancer incidence	Total	Brain cancer	Gallstones disease	Expected cancer incidence	42098	10904	31194	58.55	7.4 (1-16)	RR	1.17	0.9	1.4
Johansen 1996-23	9469981	1996	Denmark	1977-1992	Cancer incidence	Total	Non-Hodgkin's lymphoma	Gallstones disease	Expected cancer incidence	42098	10904	31194	58.55	7.4 (1-16)	RR	1.15	0.9	1.4
Johansen 1996-24	9469981	1996	Denmark	1977-1992	Cancer incidence	Total	Hodgkin's lymphoma	Gallstones disease	Expected cancer incidence	42098	10904	31194	58.55	7.4 (1-16)	RR	1.07	0.5	2
Johansen 1996-25	9469981	1996	Denmark	1977-1992	Cancer incidence	Total	Multiple myeloma	Gallstones disease	Expected cancer incidence	42098	10904	31194	58.55	7.4 (1-16)	RR	1.17	0.8	1.6
Johansen 1996-26	9469981	1996	Denmark	1977-1992	Cancer incidence	Total	Leukemia	Gallstones disease	Expected cancer incidence	42098	10904	31194	58.55	7.4 (1-16)	RR	1.35	1.1	1.6
Johansen 1996-27	9469981	1996	Denmark	1977-1992	Cancer incidence	Total	Other specific cancer	Gallstones disease	Expected cancer incidence	42098	10904	31194	58.55	7.4 (1-16)	RR	1.21	1	1.4
Johansen 1996-28	9469981	1996	Denmark	1977-1992	Cancer incidence	Total	Secondary and unspecific cancer	Gallstones disease	Expected cancer incidence	42098	10904	31194	58.55	7.4 (1-16)	RR	1.1	0.9	1.3
Chow 1999-1	10027343	1999	Denmark	1977-1993	Cancer incidence	Total	Liver cancer	Gallstones disease	Expected cancer incidence	60176	NA	NA	61	8.3	SIR	1.4	1.2	1.8
Chow 1999-2	10027343	1999	Denmark	1977-1993	Cancer incidence	Total	Gallbladder cancer	Gallstones disease	Expected cancer incidence	60176	NA	NA	61	8.3	SIR	3.6	2.6	4.9
Chow 1999-3	10027343	1999	Denmark	1977-1993	Cancer incidence	Total	Extra hepatic bile duct cancer	Gallstones disease	Expected cancer incidence	60176	NA	NA	61	8.3	SIR	1.2	0.8	1.7
Chow 1999-4	10027343	1999	Denmark	1977-1993	Cancer incidence	Total	Ampulla of Vater cancer	Gallstones disease	Expected cancer incidence	60176	NA	NA	61	8.3	SIR	2.1	1.3	3.1
Chow 1999-5	10027343	1999	Denmark	1977-1993	Cancer incidence	Total	Pancrease cancer	Gallstones disease	Expected cancer incidence	60176	NA	NA	61	8.3	SIR	1.4	1.2	1.6
Chow 1999-6	10027343	1999	Denmark	1977-1993	Cancer incidence	Total	Liver cancer	Gallstone without Cholecystectomy	Expected cancer incidence	17715	NA	NA	70	6.1	SIR	1.9	1.3	2.6
Chow 1999-7	10027343	1999	Denmark	1977-1993	Cancer incidence	Total	Gallbladder cancer	Gallstone without Cholecystectomy	Expected cancer incidence	17715	NA	NA	70	6.1	SIR	3.6	2.6	4.9
Chow 1999-8	10027343	1999	Denmark	1977-1993	Cancer incidence	Total	Extra hepatic bile duct cancer	Gallstone without Cholecystectomy	Expected cancer incidence	17715	NA	NA	70	6.1	SIR	1.5	0.8	2.7
Chow 1999-9	10027343	1999	Denmark	1977-1993	Cancer incidence	Total	Ampulla of Vater cancer	Gallstone without Cholecystectomy	Expected cancer incidence	17715	NA	NA	70	6.1	SIR	2.3	1	4.5
Chow 1999-10	10027343	1999	Denmark	1977-1993	Cancer incidence	Total	pancreases cancer	Gallstone without Cholecystectomy	Expected cancer incidence	17715	NA	NA	70	6.1	SIR	1.3	1	1.6
Chow 1999-11	10027343	1999	Denmark	1977-1993	Cancer incidence	Total	Liver cancer	Cholecystectomy	Expected cancer incidence	42461	NA	NA	56	9.2	SIR	1.2	0.9	1.7
Chow 1999-12	10027343	1999	Denmark	1977-1993	Cancer incidence	Total	Extra hepatic bile duct cancer	Cholecystectomy	Expected cancer incidence	42461	NA	NA	56	9.2	SIR	1	0.6	1.6
Chow 1999-13	10027343	1999	Denmark	1977-1993	Cancer incidence	Total	Ampulla of Vater cancer	Cholecystectomy	Expected cancer incidence	42461	NA	NA	56	9.2	SIR	2	1.1	3.3
Chow 1999-14	10027343	1999	Denmark	1977-1993	Cancer incidence	Total	pancreases cancer	Cholecystectomy	Expected cancer incidence	42461	NA	NA	56	9.2	SIR	1.4	1.2	1.7
Lagergren 2000-1	11058889	2000	Sweden	1965-1995	Cancer incidence	Female	Breast cancer	Cholecystectomy	No gallstone disease	154283	0	154283	50.1	14.1	SIR	1.01	0.98	1.04
Lagergren 2000-2	11058889	2000	Sweden	1965-1995	Cancer incidence	Female	Breast cancer	Gallstone	No gallstone disease	128408	0	128408	59.8	3.8	SIR	0.98	0.92	1.04
Freedman 2001-1	11522738	2001	Sweden	1965-1997	Cancer incidence	Total	Adenocarcinoma of the esophagus	Cholecystectomy	Expected cancers	268312	87263	181049	52.7	12.7	SIR	1.3	1.1	1.8
Freedman 2001-2	11522738	2001	Sweden	1965-1997	Cancer incidence	Male	Adenocarcinoma of the esophagus	Cholecystectomy	Expected cancers	87263	87263	0	57.4	11.5	SIR	1.3	0.9	1.8
Freedman 2001-3	11522738	2001	Sweden	1965-1997	Cancer incidence	Female	Adenocarcinoma of the esophagus	Cholecystectomy	Expected cancers	181049	0	181049	50.5	13.3	SIR	1.4	0.8	2.3
Freedman 2001-4	11522738	2001	Sweden	1965-1997	Cancer incidence	Total	Squamous cell carcinoma of the esophagus	Cholecystectomy	Expected cancers	268312	87263	181049	52.7	12.7	SIR	0.9	0.7	1.1
Freedman 2001-5	11522738	2001	Sweden	1965-1997	Cancer incidence	Male	Squamous cell carcinoma of the esophagus	Cholecystectomy	Expected cancers	87263	87263	0	57.4	11.5	SIR	0.8	0.6	1
Freedman 2001-6	11522738	2001	Sweden	1965-1997	Cancer incidence	Female	Squamous cell carcinoma of the esophagus	Cholecystectomy	Expected cancers	181049	0	181049	50.5	13.3	SIR	1	0.8	1.3
Freedman 2001-7	11522738	2001	Sweden	1965-1997	Cancer incidence	Total	Adenocarcinoma of the esophagus	Gallstone without surgery	Expected cancers	167646	NA	NA	64	5	SIR	0.9	0.5	1.6
Freedman 2001-8	11522738	2001	Sweden	1965-1997	Cancer incidence	Total	Squamous cell carcinoma of the esophagus	Gallstone without surgery	Expected cancers	167646	NA	NA	64	5	SIR	1	0.7	1.3
Lagergren 2001-1	11522737	2001	Sweden	1965-1997	Cancer incidence	Total	Small bowel adenocarcinomas	Cholecystectomy	Expected cancers	278460	90987	187473	52.2(0-100)	12.1	SIR	1.77	1.37	2.24
Lagergren 2001-7	11522737	2001	Sweden	1965-1997	Cancer incidence	Total	Cecum and ascending colon cancer	Cholecystectomy	Expected cancers	278460	90987	187473	52.2(0-100)	12.1	SIR	1.16	1.08	1.24
Lagergren 2001-8	11522737	2001	Sweden	1965-1997	Cancer incidence	Male	Cecum and ascending colon cancer	Cholecystectomy	Expected cancers	90987	90987	0	56.8 (0–99)	10.9	SIR	1.15	1.03	1.29
Lagergren 2001-9	11522737	2001	Sweden	1965-1997	Cancer incidence	Female	Cecum and ascending colon cancer	Cholecystectomy	Expected cancers	187473	0	187473	49.9 (0– 100)	12.8	SIR	1.16	1.06	1.26
Lagergren 2001-10	11522737	2001	Sweden	1965-1997	Cancer incidence	Total	Transverse colon cancer	Cholecystectomy	Expected cancers	278460	90987	187473	52.2(0-100)	12.1	SIR	1.05	0.93	1.17
Lagergren 2001-11	11522737	2001	Sweden	1965-1997	Cancer incidence	Total	Descending colon cancer	Cholecystectomy	Expected cancers	278460	90987	187473	52.2(0-100)	12.1	SIR	0.84	0.66	1.05
Lagergren 2001-12	11522737	2001	Sweden	1965-1997	Cancer incidence	Total	Sigmoid colon cancer	Cholecystectomy	Expected cancers	278460	90987	187473	52.2(0-100)	12.1	SIR	1	0.92	1.08
Lagergren 2001-13	11522737	2001	Sweden	1965-1997	Cancer incidence	Total	Rectum cancer	Cholecystectomy	Expected cancers	278460	90987	187473	52.2(0-100)	12.1	SIR	0.95	0.89	1
Lagergren 2001-14	11522737	2001	Sweden	1965-1997	Cancer incidence	Male	Colorectal cancer distal to the ascending colon	Cholecystectomy	Expected cancers	90987	90987	0	56.8 (0–99)	10.9	SIR	0.99	0.93	1.05
Lagergren 2001-15	11522737	2001	Sweden	1965-1997	Cancer incidence	Female	Colorectal cancer distal to the ascending colon	Cholecystectomy	Expected cancers	187473	0	187473	49.9 (0– 100)	12.8	SIR	0.97	0.92	1.02
Talamini 2001	11668204	2001	Italy	1971-1999	Cancer incidence	Total	Pancreatic cancer	Cholecystectomy	Subjects without cholecystectomy	853	743	110	NA	14(1-29)	RR	0.84	0.32	2.18
Ye 2001	11600471	2001	Sweden	1965-1997	Cancer incidence	Total	Pancreatic cancer	Cholecystectomy	Expected cancers	268312	87263	181049	53	12.7	SIR	1.06	0.98	1.14
Schernhammer 2002-1	11953853	2002	America	1982-1998	Cancer incidence	Total	Pancreatic cancer	Gallstones disease	Subjects without Gallstones disease	153784	48928	104856	50.59	12.01 (0-16)	RR	1.11	0.78	1.56
Schernhammer 2002-2	11953853	2002	America	1982-1998	Cancer incidence	Female	Pancreatic cancer	Gallstones disease	Subjects without Gallstones disease	104856	0	104856	49	12.01 (0-16)	RR	1.19	0.8	1.77
Schernhammer 2002-3	11953853	2002	America	1988-1998	Cancer incidence	Male	Pancreatic cancer	Gallstones disease	Subjects without Gallstones disease	48928	48928	0	54	12.01 (0-16)	RR	0.89	0.45	1.78
Schernhammer 2002-4	11953853	2002	America	1982-1998	Cancer incidence	Total	Pancreatic cancer	Cholecystectomy	Subjects without Gallstones disease	153784	48928	104856	50.59	12.01 (0-16)	RR	1.23	0.86	1.77
Schernhammer 2002-5	11953853	2002	America	1982-1998	Cancer incidence	Female	Pancreatic cancer	Cholecystectomy	Subjects without Gallstones disease	104856	0	104856	49	12.01 (0-16)	RR	1.27	0.84	1.92
Schernhammer 2002-6	11953853	2002	America	1988-1998	Cancer incidence	Male	Pancreatic cancer	Cholecystectomy	Subjects without Gallstones disease	48928	48928	0	54	12.01 (0-16)	RR	1.12	0.54	2.33
Schernhammer 2002-7	11953853	2002	America	1982-1998	Cancer incidence	Total	Pancreatic cancer	Cholecystectomy	Subjects without Gallstones disease	153784	48928	104856	50.59	12.01 (0-16)	RR	1	0.64	1.59
Schernhammer 2002-8	11953853	2002	America	1982-1998	Cancer incidence	Female	Pancreatic cancer	Cholecystectomy	Subjects without Gallstones disease	104856	0	104856	49	12.01 (0-16)	RR	1.09	0.62	1.91
Schernhammer 2002-9	11953853	2002	America	1988-1998	Cancer incidence	Male	Pancreatic cancer	Cholecystectomy	Subjects without Gallstones disease	48928	48928	0	54	12.01 (0-16)	RR	0.87	0.4	1.9
Stolzenberg-Solomon 2002	12146846	2002	Finland	1985-1997	Cancer incidence	Male	Pancreatic cancer	Gallstones	Subjects without gallstones	29048	29048	0	57.01 (50-69)	10.2	HR	0.84	0.43	1.65
Schernhammer 2003-1	12556963	2003	America	1982-1998	Cancer incidence	Female	Colorectal cancer	Cholecystectomy	Subjects without history of cholecystectomy	85184	0	85184	48.77	16	RR	1.19	0.98	1.44
Schernhammer 2003-2	12556963	2003	America	1982-1998	Cancer incidence	Female	Colon cancer	Cholecystectomy	Subjects without history of cholecystectomy	85184	0	85184	48.77	16	RR	1.17	0.91	1.51
Schernhammer 2003-3	12556963	2003	America	1982-1998	Cancer incidence	Female	Rectal Cancer	Cholecystectomy	Subjects without history of cholecystectomy	85184	0	85184	48.77	16	RR	1.58	1.05	2.36
Schernhammer 2003-4	12556963	2003	America	1982-1998	Cancer incidence	Female	Right Colon cancer	Cholecystectomy	Subjects without history of cholecystectomy	85184	0	85184	48.77	16	RR	1.35	0.97	1.88
Schernhammer 2003-5	12556963	2003	America	1982-1998	Cancer incidence	Female	Left colon cancer	Cholecystectomy	Subjects without history of cholecystectomy	85184	0	85184	48.77	16	RR	0.95	0.64	1.43
Goldacre 2005-1	15770220	2005	United kingdom	1963-1999	Cancer incidence	Total	All cancers	Cholecystectomy	Subjects without cholecystectomy	374067	NA	NA	15-84	≥10	RR	0.98	0.95	1.02
Goldacre 2005-2	15770220	2005	United kingdom	1963-1999	Cancer incidence	Total	Esophagus cancer	Cholecystectomy	Subjects without cholecystectomy	374067	NA	NA	15-84	≥10	RR	0.98	0.79	1.21
Goldacre 2005-3	15770220	2005	United kingdom	1963-1999	Cancer incidence	Total	Stomach cancer	Cholecystectomy	Subjects without cholecystectomy	374067	NA	NA	15-84	≥10	RR	1.11	0.96	1.29
Goldacre 2005-4	15770220	2005	United kingdom	1963-1999	Cancer incidence	Total	Colon cancer	Cholecystectomy	Subjects without cholecystectomy	374067	NA	NA	15-84	≥10	RR	1.01	0.9	1.12
Goldacre 2005-5	15770220	2005	United kingdom	1963-1999	Cancer incidence	Total	Rectum cancer	Cholecystectomy	Subjects without cholecystectomy	374067	NA	NA	15-84	≥10	RR	1.04	0.89	1.2
Goldacre 2005-6	15770220	2005	United kingdom	1963-1999	Cancer incidence	Total	Liver cancer	Cholecystectomy	Subjects without cholecystectomy	374067	NA	NA	15-84	≥10	RR	0.91	0.64	1.25
Goldacre 2005-7	15770220	2005	United kingdom	1963-1999	Cancer incidence	Total	Pancreas cancer	Cholecystectomy	Subjects without cholecystectomy	374067	NA	NA	15-84	≥10	RR	1.06	0.88	1.26
Goldacre 2005-8	15770220	2005	United kingdom	1963-1999	Cancer incidence	Total	Lung cancer	Cholecystectomy	Subjects without cholecystectomy	374067	NA	NA	15-84	≥10	RR	0.93	0.85	1.03
Goldacre 2005-9	15770220	2005	United kingdom	1963-1999	Cancer incidence	Total	Malignant melanoma	Cholecystectomy	Subjects without cholecystectomy	374067	NA	NA	15-84	≥10	RR	1.17	0.39	1.52
Goldacre 2005-10	15770220	2005	United kingdom	1963-1999	Cancer incidence	Total	Other skin cancer	Cholecystectomy	Subjects without cholecystectomy	374067	NA	NA	15-84	≥10	RR	1	0.86	1.12
Goldacre 2005-11	15770220	2005	United kingdom	1963-1999	Cancer incidence	Total	Breast cancer	Cholecystectomy	Subjects without cholecystectomy	NA	NA	NA	15-84	≥10	RR	0.89	0.8	0.97
Goldacre 2005-12	15770220	2005	United kingdom	1963-1999	Cancer incidence	Total	Cervix cancer	Cholecystectomy	Subjects without cholecystectomy	374067	NA	NA	15-84	≥10	RR	1.24	0.94	1.6
Goldacre 2005-13	15770220	2005	United kingdom	1963-1999	Cancer incidence	Total	Uterus cancer	Cholecystectomy	Subjects without cholecystectomy	374067	NA	NA	15-84	≥10	RR	1.13	0.91	1.38
Goldacre 2005-14	15770220	2005	United kingdom	1963-1999	Cancer incidence	Total	Ovary cancer	Cholecystectomy	Subjects without cholecystectomy	374067	NA	NA	15-84	≥10	RR	0.95	0.76	1.17
Goldacre 2005-15	15770220	2005	United kingdom	1963-1999	Cancer incidence	Total	Prostate cancer	Cholecystectomy	Subjects without cholecystectomy	NA	NA	NA	15-84	≥10	RR	1.1	0.94	1.23
Goldacre 2005-16	15770220	2005	United kingdom	1963-1999	Cancer incidence	Total	Kidney cancer	Cholecystectomy	Subjects without cholecystectomy	374067	NA	NA	15-84	≥10	RR	1.13	0.86	1.45
Goldacre 2005-17	15770220	2005	United kingdom	1963-1999	Cancer incidence	Total	Bladder cancer	Cholecystectomy	Subjects without cholecystectomy	374067	NA	NA	15-84	≥10	RR	0.97	0.83	1.12
Goldacre 2005-18	15770220	2005	United kingdom	1963-1999	Cancer incidence	Total	Brain cancer	Cholecystectomy	Subjects without cholecystectomy	374067	NA	NA	15-84	≥10	RR	1.07	0.8	1.41
Goldacre 2005-19	15770220	2005	United kingdom	1963-1999	Cancer incidence	Total	Lymphoma	Cholecystectomy	Subjects without cholecystectomy	374067	NA	NA	15-84	≥10	RR	0.99	0.81	1.21
Goldacre 2005-20	15770220	2005	United kingdom	1963-1999	Cancer incidence	Total	Multiple myeloma	Cholecystectomy	Subjects without cholecystectomy	374067	NA	NA	15-84	≥10	RR	1.13	0.87	1.44
Goldacre 2005-21	15770220	2005	United kingdom	1963-1999	Cancer incidence	Total	Leukemia	Cholecystectomy	Subjects without cholecystectomy	374067	NA	NA	15-84	≥10	RR	1.12	0.91	1.37
Fall 2007-1	17355416	2007	Sweden	1970-1997	Cancer incidence	Total	stomach cancer (Distal Gastric Cancer)	Cholecystectomy	Expected cancers	251672	82842	168830	53.2	11.5 (IQR=13.3)	SIR	1.11	1.04	1.19
Fall 2007-2	17355416	2007	Sweden	1970-1997	Cancer incidence	Male	stomach cancer (Distal Gastric Cancer)	Cholecystectomy	Expected cancers	82842	82842	0	57.8	10.5	SIR	1.21	1.1	1.32
Fall 2007-3	17355416	2007	Sweden	1970-1997	Cancer incidence	Female	stomach cancer (Distal Gastric Cancer)	Cholecystectomy	Expected cancers	168830.0 0	0	168830	50.9	12.1	SIR	1	0.91	1.11
Fall 2007-4	17355416	2007	Sweden	1970-1997	Cancer incidence	Total	stomach cancer (Cardiac Cancer)	Cholecystectomy	Expected cancers	251672	82842	168830	53.2	11.5 (IQR=13.3)	SIR	0.95	0.76	1.16
Fall 2007-5	17355416	2007	Sweden	1970-1997	Cancer incidence	Male	stomach cancer (Cardiac Cancer)	Cholecystectomy	Expected cancers	82842	82842	0	57.8	10.5	SIR	0.95	0.73	1.21
Fall 2007-6	17355416	2007	Sweden	1970-1997	Cancer incidence	Female	stomach cancer (Cardiac Cancer)	Cholecystectomy	Expected cancers	168830.0 0	0	168830	50.9	12.1	SIR	0.94	0.63	1.34
Ishiguro 2008-1	17906958	2008	Japan	1990-2004	Cancer incidence	Total	Biliary tract cancer	Gallstone disease	Subjects without history of gallstone or GSD	101868	48681	53187	52.59	10.9	HR	2.53	1.56	4.12
Ishiguro 2008-2	17906958	2008	Japan	1990-2004	Cancer incidence	Total	Gallbladder cancer	Gallstone disease	Subjects without history of gallstone or GSD	101868	48681	53187	52.59	10.9	HR	3.1	1.55	6.19
Ishiguro 2008-3	17906958	2008	Japan	1990-2004	Cancer incidence	Male	Biliary tract cancer	Gallstone disease	Subjects without history of gallstone or GSD	48681	48681	0	52.59	10.9	HR	1.96	0.91	4.23
Ishiguro 2008-4	17906958	2008	Japan	1990-2004	Cancer incidence	Male	Gallbladder cancer	Gallstone disease	Subjects without history of gallstone or GSD	48681	48681	0	52.59	10.9	HR	4.82	1.67	13.93
Ishiguro 2008-5	17906958	2008	Japan	1990-2004	Cancer incidence	Female	Biliary tract cancer	Gallstone disease	Subjects without history of gallstone or GSD	53187	0	53187	52.06	10.9	HR	3.15	1.68	5.93
Ishiguro 2008-6	17906958	2008	Japan	1990-2004	Cancer incidence	Female	Gallbladder cancer	Gallstone disease	Subjects without history of gallstone or GSD	53187	0	53187	52.06	10.9	HR	2.38	0.95	5.97
Ishiguro 2008-7	17906958	2008	Japan	1990-2004	Cancer incidence	Total	Extra hepatic bile duct cancer	Gallstone disease	Subjects without history of gallstone or GSD	101868	48681	53187	52.59	10.9	HR	2.12	1.08	4.18
Ishiguro 2008-8	17906958	2008	Japan	1990-2004	Cancer incidence	Male	Extra hepatic bile duct cancer	Gallstone disease	Subjects without history of gallstone or GSD	48681	48681	0	52.59	10.9	HR	1.07	0.34	3.39
Ishiguro 2008-9	17906958	2008	Japan	1990-2004	Cancer incidence	Female	Extra hepatic bile duct cancer	Gallstone disease	Subjects without history of gallstone or GSD	53187	0	53187	52.06	10.9	HR	4.35	1.82	10.41
Lagergren 2011-1-1	21590760	2011	Sweden	1965-2008	Cancer incidence	Total	Oesophageal adenocarcinoma	Cholecystectomy	Expected cancer incidence	345251	114898	230353	52	15	SIR	1.29	1.07	1.53
Lagergren 2011-1-2	21590760	2011	Sweden	1965-2008	Cancer incidence	Male	Oesophageal adenocarcinoma	Cholecystectomy	Expected cancer incidence	114898	114898	0	57	13	SIR	1.28	1.03	1.57
Lagergren 2011-1-3	21590760	2011	Sweden	1965-2008	Cancer incidence	Female	Oesophageal adenocarcinoma	Cholecystectomy	Expected cancer incidence	230353	0	230353	50	16	SIR	1.3	0.91	1.81
Lagergren 2011-1-4	21590760	2011	Sweden	1965-2008	Cancer incidence	Total	Oesophageal squamous cell carcinoma	Cholecystectomy	Expected cancer incidence	345251	114898	230353	52	15	SIR	0.93	0.81	1.08
Lagergren 2011-1-5	21590760	2011	Sweden	1965-2008	Cancer incidence	Male	Oesophageal squamous cell carcinoma	Cholecystectomy	Expected cancer incidence	114898	114898	0	57	13	SIR	0.9	0.73	1.09
Lagergren 2011-1-6	21590760	2011	Sweden	1965-2008	Cancer incidence	Female	Oesophageal squamous cell carcinoma	Cholecystectomy	Expected cancer incidence	230353	0	230353	50	16	SIR	0.98	0.79	1.21
Lagergren 2011-1-7	21590760	2011	Sweden	1965-2008	Cancer incidence	Total	Oesophageal adenocarcinoma	Gallstone without cholecystectomy	Expected cancer incidence	192960	NA	NA	NA	9	SIR	0.99	0.71	1.35
Lagergren 2011-1-8	21590760	2011	Sweden	1965-2008	Cancer incidence	Total	Oesophageal squamous cell carcinoma	Gallstone without cholecystectomy	Expected cancer incidence	192960	NA	NA	NA	9	SIR	1.02	0.8	1.27
Lagergren-2-1	21610710	2011	Sweden	1965-2008	Cancer incidence	Total	Liver cancer	Cholecystectomy	Expected cancer incidence	345251	113933	231318	52	15.1(1-43)	SIR	1.24	1.11	1.38
Lagergren-2-2	21610710	2011	Sweden	1965-2008	Cancer incidence	Male	Liver cancer	Cholecystectomy	Expected cancer incidence	113933	113933	0	50	15.1(1-43)	SIR	1.18	1.01	1.36
Lagergren-2-3	21610710	2011	Sweden	1965-2008	Cancer incidence	Female	Liver cancer	Cholecystectomy	Expected cancer incidence	231318	0	231318	57	15.1(1-43)	SIR	1.34	1.13	1.57
Li 2011	20209501	2011	Japan	1995-2003	Cancer incidence	Male	Prostate cancer	Gallstone disease	Subjects without history of GSD	22458	22458	0	59.31	9	HR	1.72	1.12	2.66
Goldacre 2012-1	23154397	2012	United kingdom	1998-2008	Cancer incidence	Total	Small intestine cancer	Cholecystectomy	A comparison cohort was constructed to calculate the expected cancer incidence	327460	85140	242320	51	10	SIR	4.63	3.88	5.5
Goldacre 2012-2	23154397	2012	United kingdom	1998-2008	Cancer incidence	Male	Small intestine cancer	Cholecystectomy	A comparison cohort was constructed to calculate the expected cancer incidence	85140	85140	0	51	10	SIR	5.63	4.33	7.25
Goldacre 2012-3	23154397	2012	United kingdom	1998-2008	Cancer incidence	Female	Small intestine cancer	Cholecystectomy	A comparison cohort was constructed to calculate the expected cancer incidence	242320	0	242320	51	10	SIR	4.35	3.38	5.57
Goldacre 2012-4	23154397	2012	United kingdom	1998-2008	Cancer incidence	Total	Colon cancer	Cholecystectomy	A comparison cohort was constructed to calculate the expected cancer incidence	327460	85140	242320	51	10	SIR	1.96	1.85	2.07
Goldacre 2012-5	23154397	2012	United kingdom	1998-2008	Cancer incidence	Male	Colon cancer	Cholecystectomy	A comparison cohort was constructed to calculate the expected cancer incidence	85140	85140	0	51	10	SIR	2.19	2.02	2.38
Goldacre 2012-6	23154397	2012	United kingdom	1998-2008	Cancer incidence	Female	Colon cancer	Cholecystectomy	A comparison cohort was constructed to calculate the expected cancer incidence	242320	0	242320	51	10	SIR	1.83	1.69	1.98
Goldacre 2012-7	23154397	2012	United kingdom	1998-2008	Cancer incidence	Total	Rectum cancer	Cholecystectomy	A comparison cohort was constructed to calculate the expected cancer incidence	327460	85140	242320	51	10	SIR	1.72	1.6	1.86
Goldacre 2012-8	23154397	2012	United kingdom	1998-2008	Cancer incidence	Male	Rectum cancer	Cholecystectomy	A comparison cohort was constructed to calculate the expected cancer incidence	85140	85140	0	51	10	SIR	1.95	1.76	2.17
Goldacre 2012-9	23154397	2012	United kingdom	1998-2008	Cancer incidence	Female	Rectum cancer	Cholecystectomy	A comparison cohort was constructed to calculate the expected cancer incidence	242320	0	242320	51	10	SIR	1.54	1.38	1.72
Goldacre 2012-10	23154397	2012	United kingdom	1998-2008	Cancer incidence	Total	Small intestine cancer	Gallstone with out cholecystectomy	A comparison cohort was constructed to calculate the expected cancer incidence	133114	62983	70131	52	10	SIR	7.86	6.42	9.57
Goldacre 2012-11	23154397	2012	United kingdom	1998-2008	Cancer incidence	Total	Colon cancer	Gallstone with out cholecystectomy	A comparison cohort was constructed to calculate the expected cancer incidence	133114	62983	70131	52	10	SIR	2.95	2.75	3.15
Goldacre 2012-12	23154397	2012	United kingdom	1998-2008	Cancer incidence	Total	Rectum cancer	Gallstone with out cholecystectomy	A comparison cohort was constructed to calculate the expected cancer incidence	133114	62983	70131	52	10	SIR	2.08	1.88	2.3
Hartz 2012	22855257	2012	America	1993-	Cancer incidence	Female	Colon cancer	Cholecystectomy	Without gallstone disease	150912	0	150912	63.11	8	HR	1.36	1.13	1.64
Lagergren 2012-1	21717451	2012	Sweden	1965-2008	Cancer incidence	Total	Laryngeal cancer (Total)	Cholecystectomy	Expected cancers incidence	345251	114898	230353	53.2	11.9	SIR	0.99	0.85	1.14
Lagergren 2012-2	21717451	2012	Sweden	1965-2008	Cancer incidence	Male	Laryngeal cancer (Total)	Cholecystectomy	Expected cancers incidence	114898	114898	0	57.8	10.5	SIR	0.97	0.82	1.14
Lagergren 2012-3	21717451	2012	Sweden	1965-2008	Cancer incidence	Female	Laryngeal cancer (Total)	Cholecystectomy	Expected cancers incidence	230353	0	230353	50.4	13.2	SIR	1.07	0.77	1.46
Lagergren 2012-4	21717451	2012	Sweden	1965-2008	Cancer incidence	Total	Laryngeal squamous cell carcinoma	Cholecystectomy	Expected cancers incidence	345251	114898	230353	53.2	11.9	SIR	0.95	0.8	1.11
Lagergren 2012-5	21717451	2012	Sweden	1965-2008	Cancer incidence	Male	Laryngeal squamous cell carcinoma	Cholecystectomy	Expected cancers incidence	114898	114898	0	57.8	10.5	SIR	0.96	0.8	1.14
Lagergren 2012-6	21717451	2012	Sweden	1965-2008	Cancer incidence	Female	Laryngeal squamous cell carcinoma	Cholecystectomy	Expected cancers incidence	230353	0	230353	50.4	13.2	SIR	0.88	0.58	1.3
Lagergren 2012-7	21717451	2012	Sweden	1965-2008	Cancer incidence	Total	Pharyngeal cancer (Total)	Cholecystectomy	Expected cancers incidence	345251	114898	230353	53.2	11.9	SIR	1.06	0.91	1.23
Lagergren 2012-8	21717451	2012	Sweden	1965-2008	Cancer incidence	Male	Pharyngeal cancer (Total)	Cholecystectomy	Expected cancers incidence	114898	114898	0	57.8	10.5	SIR	1.06	0.87	1.28
Lagergren 2012-9	21717451	2012	Sweden	1965-2008	Cancer incidence	Female	Pharyngeal cancer (Total)	Cholecystectomy	Expected cancers incidence	230353	0	230353	50.4	13.2	SIR	1.06	0.82	1.35
Lagergren 2012-10	21717451	2012	Sweden	1965-2008	Cancer incidence	Total	Pharyngeal squamous cell carcinoma	Cholecystectomy	Expected cancers incidence	345251	114898	230353	53.2	11.9	SIR	1.02	0.86	1.2
Lagergren 2012-11	21717451	2012	Sweden	1965-2008	Cancer incidence	Male	Pharyngeal squamous cell carcinoma	Cholecystectomy	Expected cancers incidence	114898	114898	0	57.8	10.5	SIR	1.01	0.81	1.25
Lagergren 2012-12	21717451	2012	Sweden	1965-2008	Cancer incidence	Female	Pharyngeal squamous cell carcinoma	Cholecystectomy	Expected cancers incidence	230353	0	230353	50.4	13.2	SIR	1.03	0.77	1.34
Nordenstedt 2012-1	22240785	2012	Sweden	1965-2008	Cancer incidence	Total	Intrahepatic cholangiocarcinoma	Cholecystectomy	Expected cancers incidence	345251	114898	230353	53.2	11.9(5.6-23.3)	SIR	1.38	1.12	1.69
Nordenstedt 2012-2	22240785	2012	Sweden	1965-2008	Cancer incidence	Male	Intrahepatic cholangiocarcinoma	Cholecystectomy	Expected cancers incidence	114898	114898	0	57.8	10.5(4.9-20.2)	SIR	1.92	1.42	2.53
Nordenstedt 2012-3	22240785	2012	Sweden	1965-2008	Cancer incidence	Female	Intrahepatic cholangiocarcinoma	Cholecystectomy	Expected cancers incidence	230353	0	230353	50.4	13.2(6.0-24.8)	SIR	1.07	0.79	1.42
Nordenstedt 2012-4	22240785	2012	Sweden	1965-2008	Cancer incidence	Total	Extra hepatic cholangiocarcinoma	Cholecystectomy	Expected cancers incidence	345251	114898	230353	53.2	11.9(5.6-23.3)	SIR	1.25	1.09	1.42
Nordenstedt 2012-5	22240785	2012	Sweden	1965-2008	Cancer incidence	Male	Extra hepatic cholangiocarcinoma	Cholecystectomy	Expected cancers incidence	114898	114898	0	57.8	10.5(4.9-20.2)	SIR	1.44	1.17	1.77
Nordenstedt 2012-6	22240785	2012	Sweden	1965-2008	Cancer incidence	Female	Extra hepatic cholangiocarcinoma	Cholecystectomy	Expected cancers incidence	230353	0	230353	50.4	13.2(6.0-24.8)	SIR	1.14	0.95	1.35
Nordenstedt 2012-7	22240785	2012	Sweden	1965-2008	Cancer incidence	Total	Intrahepatic cholangiocarcinoma	Gallstone without cholecystectomy	Expected cancers incidence	192960	75116	117844	68.1	6.4(2.5-13.2)	SIR	2.77	2.17	3.49
Nordenstedt 2012-8	22240785	2012	Sweden	1965-2008	Cancer incidence	Male	Intrahepatic cholangiocarcinoma	Gallstone without cholecystectomy	Expected cancers incidence	75116	75116	0	69.7	5.6(2.2-12.0)	SIR	3.13	2.14	4.42
Nordenstedt 2012-9	22240785	2012	Sweden	1965-2008	Cancer incidence	Female	Intrahepatic cholangiocarcinoma	Gallstone without cholecystectomy	Expected cancers incidence	117844	0	117844	66.6	7.0(2.7-13.8)	SIR	2.54	1.81	3.46
Nordenstedt 2012-10	22240785	2012	Sweden	1965-2008	Cancer incidence	Total	Extra hepatic cholangiocarcinoma	Gallstone without cholecystectomy	Expected cancers incidence	192960	75116	117844	68.1	6.4(2.5-13.2)	SIR	2.58	2.21	3
Nordenstedt 2012-11	22240785	2012	Sweden	1965-2008	Cancer incidence	Male	Extra hepatic cholangiocarcinoma	Gallstone without cholecystectomy	Expected cancers incidence	75116	75116	0	69.7	5.6(2.2-12.0)	SIR	2.88	2.27	3.61
Nordenstedt 2012-12	22240785	2012	Sweden	1965-2008	Cancer incidence	Female	Extra hepatic cholangiocarcinoma	Gallstone without cholecystectomy	Expected cancers incidence	117844	0	117844	66.6	7.0(2.7-13.8)	SIR	2.38	1.92	2.91
Schmidt 2012-1	22946484	2012	Norway	1983-1992	Cancer incidence	Total	Cancer incidence	Gallstone disease without cholecystectomy	Health controls	1244	NA	NA	41.94	25	HR	1.46	1.06	2
Schmidt 2012-2	22946484	2012	Norway	1983-1992	Cancer incidence	Total	Colon cancer incidence	Gallstone disease without cholecystectomy	Health controls	1244	NA	NA	41.94	25	RR	0.68	0.24	1.92
Schmidt 2012-3	22946484	2012	Norway	1983-1992	Cancer incidence	Total	Cancer incidence	Cholecystectomy	Health controls	1239	NA	NA	44.5	25	HR	1.2	0.85	1.7
Schmidt 2012-4	22946484	2012	Norway	1983-1992	Cancer incidence	Total	Colon cancer incidence	Cholecystectomy	Health controls	1244	NA	NA	41.94	25	RR	1.36	0.63	2.94
Kao 2013-1	23188223	2013	China, Taiwan	1996-2008	Cancer incidence	Total	Liver cancer	Cholecystectomy	Expected cancers incidence	2590	1448	1142	62.8±15.44	5.20±3.36	SIR	3.29	2.55	4.18
Kao 2013-2	23188223	2013	China, Taiwan	1996-2008	Cancer incidence	Male	Liver cancer	Cholecystectomy	Expected cancers incidence	1448	1448	0	63.1±15.1	5.13±3.29	SIR	2.96	2.14	3.99
Kao 2013-3	23188223	2013	China, Taiwan	1996-2008	Cancer incidence	Female	Liver cancer	Cholecystectomy	Expected cancers incidence	1142	0	1142	62.5±15.9	5.29±3.45	SIR	4.18	2.68	6.22
Kao 2013-4	23188223	2013	China, Taiwan	1996-2008	Cancer incidence	Total	Biliary tract cancers	Cholecystectomy	Expected cancers incidence	2590	1448	1142	62.8±15.44	5.20±3.36	SIR	8.5	4.95	13.6
Kao 2013-5	23188223	2013	China, Taiwan	1996-2008	Cancer incidence	Male	Biliary tract cancers	Cholecystectomy	Expected cancers incidence	1448	1448	0	63.1±15.1	5.13±3.29	SIR	7.26	3.31	13.79
Kao 2013-6	23188223	2013	China, Taiwan	1996-2008	Cancer incidence	Female	Biliary tract cancers	Cholecystectomy	Expected cancers incidence	1142	0	1142	62.5±15.9	5.29±3.45	SIR	10.56	4.55	20.8
Lai 2013-1-1	23065035	2013	China, Taiwan	2000-2008	Cancer incidence	Total, diabetes patients	Gallbladder cancer	Gallstones	Subjects without gallstones	214179	107444	106375	≥20	7~8	HR	5.37	3.17	9.1
Lai 2013-1-2	23065035	2013	China, Taiwan	2000-2008	Cancer incidence	Male, diabetes patients	Gallbladder cancer	Gallstones	Subjects without gallstones	107444	107444	0	≥20	7~8	HR	5.79	2.86	11.7
Lai 2013-1-3	23065035	2013	China, Taiwan	2000-2008	Cancer incidence	Female, diabetes patients	Gallbladder cancer	Gallstones	Subjects without gallstones	106375	0	106375	≥20	7~8	HR	5.02	2.27	11.1
Lai 2013-1-4	23065035	2013	China, Taiwan	2000-2008	Cancer incidence	Total, Subjects without DM	Gallbladder cancer	Gallstones	Subjects without gallstones	206860	105396	101464	≥20	7~8	HR	2.52	1.11	5.73
Lai 2013-1-5	23065035	2013	China, Taiwan	2000-2008	Cancer incidence	Male, Subjects without DM	Gallbladder cancer	Gallstones	Subjects without gallstones	105396	105396	0	≥20	7~8	HR	2.38	0.75	7.58
Lai 2013-1-6	23065035	2013	China, Taiwan	2000-2008	Cancer incidence	Female, Subjects without DM	Gallbladder cancer	Gallstones	Subjects without gallstones	101464	0	101464	≥20	7~8	HR	2.69	0.84	8.63
Lai 2013-2-1	23053420	2013	China, Taiwan	2000-2008	Cancer incidence	Total, diabetes patients (+), chronic pancreatitis (-)	pancreases cancer	Gallstone (without cholecystectomy)	Subjects without gallstone or cholecystitis	449685 合计 1	230889	218796	55	5~8	HR	1.75	1.19	2.55
Lai 2013-2-2	23053420	2013	China, Taiwan	2000-2008	Cancer incidence	Total, diabetes patients (+), chronic pancreatitis (+)	pancreases cancer	Gallstone (without cholecystectomy)	Subjects without gallstone or cholecystitis	449685 合计 1	230889	218796	55	5~8	HR	14.15	5.23	38.29
Lai 2013-2-3	23053420	2013	China, Taiwan	2000-2008	Cancer incidence	Total, diabetes patients (-), chronic pancreatitis (-)	pancreases cancer	Gallstone (without cholecystectomy)	Subjects without gallstone or cholecystitis	325729 合计 2	168520	157209	50	5~8	HR	1	0.61	1.63
Lai 2013-2-4	23053420	2013	China, Taiwan	2000-2008	Cancer incidence	Total, diabetes patients (-), chronic pancreatitis (+)	pancreases cancer	Gallstone (without cholecystectomy)	Subjects without gallstone or cholecystitis	325729 合计 2	168520	157209	50	5~8	HR	8.99	2.86	28.24
Nogueira 2013-1	NA	2013	America	NA	Cancer incidence	Total	Esophagus adenocarcinoma	Gallstones	Subjects without gallstone or cholecystectomy	461750	NA	NA	NA	NA	HR	1.16	0.81	1.65
Nogueira 2013-2	NA	2013	America	NA	Cancer incidence	Total	Esophagus adenocarcinoma	Cholecystectomy	Subjects without gallstone or cholecystectomy	456533	NA	NA	NA	NA	HR	1.74	1.02	2.97
Nogueira 2013-3	NA	2013	America	NA	Cancer incidence	Total	Non-cardiac gastric cancer	Gallstones	Subjects without gallstone or cholecystectomy	461750	NA	NA	NA	NA	HR	1.31	0.9	1.9
Nogueira 2013-4	NA	2013	America	NA	Cancer incidence	Total	Non-cardiac gastric cancer	Cholecystectomy	Subjects without gallstone or cholecystectomy	456533	NA	NA	NA	NA	HR	2.67	1.45	4.9
Nogueira 2013-5	NA	2013	America	NA	Cancer incidence	Total	Small intestine cancer	Gallstones	Subjects without gallstone or cholecystectomy	461750	NA	NA	NA	NA	HR	1.61	1.07	2.42
Nogueira 2013-6	NA	2013	America	NA	Cancer incidence	Total	Small intestine cancer	Cholecystectomy	Subjects without gallstone or cholecystectomy	456533	NA	NA	NA	NA	HR	2.61	1.61	4.23
Nogueira 2013-7	NA	2013	America	NA	Cancer incidence	Total	Colon cancer	Gallstones	Subjects without gallstone or cholecystectomy	461750	NA	NA	NA	NA	HR	1.06	0.95	1.18
Nogueira 2013-8	NA	2013	America	NA	Cancer incidence	Total	Colon cancer	Cholecystectomy	Subjects without gallstone or cholecystectomy	456533	NA	NA	NA	NA	HR	1.45	1.29	1.63
Nogueira 2013-9	NA	2013	America	NA	Cancer incidence	Total	pancreases cancer	Gallstones	Subjects without gallstone or cholecystectomy	461750	NA	NA	NA	NA	HR	1.19	1	1.43
Nogueira 2013-10	NA	2013	America	NA	Cancer incidence	Total	pancreases cancer	Cholecystectomy	Subjects without gallstone or cholecystectomy	456533	NA	NA	NA	NA	HR	1.99	1.49	2.66
Nogueira 2013-11	NA	2013	America	NA	Cancer incidence	Total	Liver cancer	Gallstones	Subjects without gallstone or cholecystectomy	461750	NA	NA	NA	NA	HR	1.8	1.37	2.37
Nogueira 2013-12	NA	2013	America	NA	Cancer incidence	Total	Liver cancer	Cholecystectomy	Subjects without gallstone or cholecystectomy	456533	NA	NA	NA	NA	HR	1.43	0.83	2.48
Chen 2014-1	23807230	2014	China, Taiwan	2000-2010	Cancer incidence	Total	All cancers	Gallstone disease	4-fold in number (62,180) for each study case patients without a history of cholelithiasis were randomly sampled from 1 million people enrolled in the NHI system.	77725	35140	42585	55	11	HR	1.52	1.41	1.64
Chen 2014-2	23807230	2014	China, Taiwan	2000-2010	Cancer incidence	Total	Head and neck cancer	Gallstone disease	4-fold in number (62,180) for each study case patients without a history of cholelithiasis were randomly sampled from 1 million people enrolled in the NHI system.	77725	35140	42585	55	11	HR	0.93	0.66	1.31
Chen 2014-3	23807230	2014	China, Taiwan	2000-2010	Cancer incidence	Total	Esophagus cancer	Gallstone disease	4-fold in number (62,180) for each study case patients without a history of cholelithiasis were randomly sampled from 1 million people enrolled in the NHI system.	77725	35140	42585	55	11	HR	0.92	0.5	1.7
Chen 2014-4	23807230	2014	China, Taiwan	2000-2010	Cancer incidence	Total, Compared with subjects without gallstones	Stomach cancer	Gallstone disease	4-fold in number (62,180) for each study case patients without a history of cholelithiasis were randomly sampled from 1 million people enrolled in the NHI system.	77725	35140	42585	55	11	HR	1.71	1.26	2.34
Chen 2014-5	23807230	2014	China, Taiwan	2000-2010	Cancer incidence	Total, Compared with subjects without gallstones	Duodenum cancer	Gallstone disease	4-fold in number (62,180) for each study case patients without a history of cholelithiasis were randomly sampled from 1 million people enrolled in the NHI system.	77725	35140	42585	55	11	HR	3.18	0.58	17.4
Chen 2014-6	23807230	2014	China, Taiwan	2000-2010	Cancer incidence	Total, Compared with subjects without gallstones	Colorectal cancer	Gallstone disease	4-fold in number (62,180) for each study case patients without a history of cholelithiasis were randomly sampled from 1 million people enrolled in the NHI system.	77725	35140	42585	55	11	HR	1.36	1.12	1.66
Chen 2014-7	23807230	2014	China, Taiwan	2000-2010	Cancer incidence	Total, Compared with subjects without gallstones	Liver cancer	Gallstone disease	4-fold in number (62,180) for each study case patients without a history of cholelithiasis were randomly sampled from 1 million people enrolled in the NHI system.	77725	35140	42585	55	11	HR	1.9	1.59	2.27
Chen 2014-8	23807230	2014	China, Taiwan	2000-2010	Cancer incidence	Total, Compared with subjects without gallstones	Gallbladder and extra hepatic bile ducts cancer	Gallstone disease	4-fold in number (62,180) for each study case patients without a history of cholelithiasis were randomly sampled from 1 million people enrolled in the NHI system.	77725	35140	42585	55	11	HR	19	11	32.9
Chen 2014-9	23807230	2014	China, Taiwan	2000-2010	Cancer incidence	Total, Compared with subjects without gallstones	Gallbladder cancer	Gallstone disease	4-fold in number (62,180) for each study case patients without a history of cholelithiasis were randomly sampled from 1 million people enrolled in the NHI system.	77725	35140	42585	55	11	HR	59.3	7.7	457.5
Chen 2014-10	23807230	2014	China, Taiwan	2000-2010	Cancer incidence	Total, Compared with subjects without gallstones	extra hepatic bile duct cancer	Gallstone disease	4-fold in number (62,180) for each study case patients without a history of cholelithiasis were randomly sampled from 1 million people enrolled in the NHI system.	77725	35140	42585	55	11	HR	10.7	4.41	26.1
Chen 2014-11	23807230	2014	China, Taiwan	2000-2010	Cancer incidence	Total	Pancreas cancer	Gallstone disease	4-fold in number (62,180) for each study case patients without a history of cholelithiasis were randomly sampled from 1 million people enrolled in the NHI system.	77725	35140	42585	55	11	HR	3.12	2.05	4.78
Chen 2014-12	23807230	2014	China, Taiwan	2000-2010	Cancer incidence	Total	Laryngeal cancer	Gallstone disease	4-fold in number (62,180) for each study case patients without a history of cholelithiasis were randomly sampled from 1 million people enrolled in the NHI system.	77725	35140	42585	55	11	HR	1.13	0.4	3.19
Chen 2014-13	23807230	2014	China, Taiwan	2000-2010	Cancer incidence	Total	Lung cancer	Gallstone disease	4-fold in number (62,180) for each study case patients without a history of cholelithiasis were randomly sampled from 1 million people enrolled in the NHI system.	77725	35140	42585	55	11	HR	1	0.79	1.27
Chen 2014-14	23807230	2014	China, Taiwan	2000-2010	Cancer incidence	Total	Melanoma	Gallstone disease	4-fold in number (62,180) for each study case patients without a history of cholelithiasis were randomly sampled from 1 million people enrolled in the NHI system.	77725	35140	42585	55	11	HR	1.83	0.52	6.45
Chen 2014-15	23807230	2014	China, Taiwan	2000-2010	Cancer incidence	Total	Skin cancer	Gallstone disease	4-fold in number (62,180) for each study case patients without a history of cholelithiasis were randomly sampled from 1 million people enrolled in the NHI system.	77725	35140	42585	55	11	HR	1	0.52	1.91
Chen 2014-16	23807230	2014	China, Taiwan	2000-2010	Cancer incidence	Total, Female	Breast cancer	Gallstone disease	4-fold in number (62,180) for each study case patients without a history of cholelithiasis were randomly sampled from 1 million people enrolled in the NHI system.	77725	35140	42585	55	11	HR	0.84	0.63	1.11
Chen 2014-17	23807230	2014	China, Taiwan	2000-2010	Cancer incidence	Total, Female	Uterus and corpus cancer	Gallstone disease	4-fold in number (62,180) for each study case patients without a history of cholelithiasis were randomly sampled from 1 million people enrolled in the NHI system.	77725	35140	42585	55	11	HR	1	0.53	1.88
Chen 2014-18	23807230	2014	China, Taiwan	2000-2010	Cancer incidence	Total, Female	Cervical cancer	Gallstone disease	4-fold in number (62,180) for each study case patients without a history of cholelithiasis were randomly sampled from 1 million people enrolled in the NHI system.	77725	35140	42585	55	11	HR	1.11	0.7	1.75
Chen 2014-19	23807230	2014	China, Taiwan	2000-2010	Cancer incidence	Total, Male	Prostate cancer	Gallstone disease	4-fold in number (62,180) for each study case patients without a history of cholelithiasis were randomly sampled from 1 million people enrolled in the NHI system.	77725	35140	42585	55	11	HR	1.3	0.95	1.77
Chen 2014-20	23807230	2014	China, Taiwan	2000-2010	Cancer incidence	Total	Bladder cancer	Gallstone disease	4-fold in number (62,180) for each study case patients without a history of cholelithiasis were randomly sampled from 1 million people enrolled in the NHI system.	77725	35140	42585	55	11	HR	0.74	0.46	1.2
Chen 2014-21	23807230	2014	China, Taiwan	2000-2010	Cancer incidence	Total	Kidney cancer	Gallstone disease	4-fold in number (62,180) for each study case patients without a history of cholelithiasis were randomly sampled from 1 million people enrolled in the NHI system.	77725	35140	42585	55	11	HR	1.23	0.79	1.91
Chen 2014-22	23807230	2014	China, Taiwan	2000-2010	Cancer incidence	Total	Brain cancer	Gallstone disease	4-fold in number (62,180) for each study case patients without a history of cholelithiasis were randomly sampled from 1 million people enrolled in the NHI system.	77725	35140	42585	55	11	HR	1.88	0.76	4.61
Chen 2014-23	23807230	2014	China, Taiwan	2000-2010	Cancer incidence	Total	Thyroid cancer	Gallstone disease	4-fold in number (62,180) for each study case patients without a history of cholelithiasis were randomly sampled from 1 million people enrolled in the NHI system.	77725	35140	42585	55	11	HR	1.72	0.95	3.14
Chen 2014-24	23807230	2014	China, Taiwan	2000-2010	Cancer incidence	Total	Hematologic malignancy	Gallstone disease	4-fold in number (62,180) for each study case patients without a history of cholelithiasis were randomly sampled from 1 million people enrolled in the NHI system.	77725	35140	42585	55	11	HR	1.15	0.78	1.71
Chen 2014-25	23807230	2014	China, Taiwan	2000-2010	Cancer incidence	Total	Other cancers	Gallstone disease	4-fold in number (62,180) for each study case patients without a history of cholelithiasis were randomly sampled from 1 million people enrolled in the NHI system.	77725	35140	42585	55	11	HR	1.34	0.84	2.16
Chen 2014-26	23807230	2014	China, Taiwan	2000-2010	Cancer incidence	Total, Compared with gallstone patients without cholecystectomy	All cancers	Cholecystectomy	Compared with gallstone patients without cholecystectomy	15545	7028	8517	55	11	HR	1.19	1.05	1.35
Chen 2014-27	23807230	2014	China, Taiwan	2000-2010	Cancer incidence	Total, Compared with gallstone patients without cholecystectomy	Stomach cancer	Cholecystectomy	Compared with gallstone patients without cholecystectomy	15545	7028	8517	55	11	HR	1.81	1.09	3.02
Chen 2014-28	23807230	2014	China, Taiwan	2000-2010	Cancer incidence	Total, Compared with gallstone patients without cholecystectomy	Liver cancer	Cholecystectomy	Compared with gallstone patients without cholecystectomy	15545	7028	8517	55	11	HR	1.17	0.9	1.52
Chen 2014-29	23807230	2014	China, Taiwan	2000-2010	Cancer incidence	Total, Compared with gallstone patients without cholecystectomy	Extrahepatic bile duct cancer	Cholecystectomy	Compared with gallstone patients without cholecystectomy	15545	7028	8517	55	11	HR	2.22	0.91	5.41
Chen 2014-30	23807230	2014	China, Taiwan	2000-2010	Cancer incidence	Total, Compared with gallstone patients without cholecystectomy	Pancreas cancer	Cholecystectomy	Compared with gallstone patients without cholecystectomy	15545	7028	8517	55	11	HR	1.13	0.6	2.12
Vogtmann 2014-1	24574318	2014	China,Shanghai	1996-2010	Cancer incidence	Total	Liver cancer	Gallstone disease	Subjects with no cholelithiasis and/or cholecystectomy	134546	61337	73209	53.78	9.3	HR	1.5	1.16	1.94
Vogtmann 2014-2	24574318	2014	China,Shanghai	2002-2010	Cancer incidence	Male	Liver cancer	Gallstone disease	Subjects with no cholelithiasis and/or cholecystectomy	61337	61337	0	55.36	6.4	HR	1.46	1.02	2.07
Vogtmann 2014-3	24574318	2014	China,Shanghai	1996-2010	Cancer incidence	Female	Liver cancer	Gallstone disease	Subjects with no cholelithiasis and/or cholecystectomy	73209	0	73209	52.51	11.75	HR	1.55	1.06	2.26
Vogtmann 2014-4	24574318	2014	China,Shanghai	1996-2010	Cancer incidence	Total	Liver cancer	Cholecystectomy	Subjects with no cholecystectomy	134546	61337	73209	53.78	9.3	HR	1.38	0.92	2.07
Vogtmann 2014-5	24574318	2014	China,Shanghai	2002-2010	Cancer incidence	Male	Liver cancer	Cholecystectomy	Subjects with no cholecystectomy	61337	61337	0	55.36	6.4	HR	1.18	0.64	2.17
Vogtmann 2014-6	24574318	2014	China,Shanghai	1996-2010	Cancer incidence	Female	Liver cancer	Cholecystectomy	Subjects with no cholecystectomy	73209	0	73209	52.51	11.75	HR	1.56	0.91	2.67
Shao 2015-1	16086719	2005	United kingdom	1987-2002	Cancer incidence	Total	Colorectal cancer	Cholecystectomy	randomly selected patients from all GPRD patients without a documented diagnosis of cholecystectomy	630628	283759	346869	62	4.47	IRR	1.32	1.16	1.48
Shao 2015-2	16086719	2005	United kingdom	1987-2002	Cancer incidence	Male	Colorectal cancer	Cholecystectomy	randomly selected patients from all GPRD patients without a documented diagnosis of cholecystectomy	283759	283759	0	62	4.47	IRR	1.43	1.18	1.73
Shao 2015-3	16086719	2005	United kingdom	1987-2002	Cancer incidence	Female	Colorectal cancer	Cholecystectomy	randomly selected patients from all GPRD patients without a documented diagnosis of cholecystectomy	346869	0	346869	62	4.47	IRR	1.23	1.05	1.45
Shao 2015-4	16086719	2005	United kingdom	1987-2002	Cancer incidence	Total	Colon cancer	Cholecystectomy	randomly selected patients from all GPRD patients without a documented diagnosis of cholecystectomy	630628	283759	346869	62	4.47	IRR	1.51	1.3	1.74
Shao 2015-5	16086719	2005	United kingdom	1987-2002	Cancer incidence	Male	Colon cancer	Cholecystectomy	randomly selected patients from all GPRD patients without a documented diagnosis of cholecystectomy	283759	283759	0	62	4.47	IRR	1.76	1.4	2.21
Shao 2015-6	16086719	2005	United kingdom	1987-2002	Cancer incidence	Female	Colon cancer	Cholecystectomy	randomly selected patients from all GPRD patients without a documented diagnosis of cholecystectomy	346869	0	346869	62	4.47	IRR	1.35	1.12	1.63
Shao 2015-7	16086719	2005	United kingdom	1987-2002	Cancer incidence	Total	Rectal cancer	Cholecystectomy	randomly selected patients from all GPRD patients without a documented diagnosis of cholecystectomy	630628	283759	346869	62	4.47	IRR	1	0.85	1.17
Shao 2015-8	16086719	2005	United kingdom	1987-2002	Cancer incidence	Male	Rectal cancer	Cholecystectomy	randomly selected 2 million patients from all GPRD pa- tients without a documented diagnosis of cholecystectomy	283759	283759	0	62	4.47	IRR	0.98	0.77	1.25
Shao 2015-9	16086719	2005	United kingdom	1987-2002	Cancer incidence	Female	Rectal cancer	Cholecystectomy	randomly selected 2 million patients from all GPRD pa- tients without a documented diagnosis of cholecystectomy	346869	0	346869	62	4.47	IRR	1.01	0.81	1.25
Kang 2017	Kang	2017	Korea	1994-2015	Cancer incidence	Total	Stomach cancer	Gallstone disease	No gallstone disease	47168	NA	NA	55.38	NA	RR	1.81	1.21	2.71
Kiu 2017-1	28166522	2017	China, Taiwan	2001-2008	Cancer incidence	Total	All cancer incidence	Cholecystectomy	Gallstone patients without cholecystectomy	392028	191675	200353	55.7	2.35	HR	1.14	1.11	1.17
Kiu 2017-2	28166522	2017	China, Taiwan	2001-2008	Cancer incidence	Total	All cancer incidence	Cholecystectomy	Gallstone patients without cholecystectomy	191675	191675	0	55.7	2.3	HR	1.12	1.08	1.16
Kiu 2017-3	28166522	2017	China, Taiwan	2001-2008	Cancer incidence	Male	All cancer incidence	Cholecystectomy	Gallstone patients without cholecystectomy	200353	0	200353	55.7	2.41	HR	1.15	1.11	1.2
Kiu 2017-4	28166522	2017	China, Taiwan	2001-2008	Cancer incidence	Female	Stomach cancer	Cholecystectomy	Gallstone patients without cholecystectomy	392028	191675	200353	55.7	2.35	HR	1.85	1.7	2.02
Kiu 2017-5	28166522	2017	China, Taiwan	2001-2008	Cancer incidence	Total	Colorectal cancer	Cholecystectomy	Gallstone patients without cholecystectomy	392028	191675	200353	55.7	2.35	HR	1.08	1.01	1.14
Peng 2017-1	28549071	2017	China, Taiwan	1998-2010	Cancer incidence	Total	Colorectal cancer	Cholecystectomy	Subjects with IBD but not cholecystectomy	1050	556	494	54	7.63-8.09	HR	0.76	0.25	2.32
Peng 2017-2	28549071	2017	China, Taiwan	1998-2010	Cancer incidence	Male	Colorectal cancer	Cholecystectomy	Subjects with IBD but not cholecystectomy	556	556	0	54	7.63-8.09	HR	0.57	0.14	2.22
Peng 2017-3	28549071	2017	China, Taiwan	1998-2010	Cancer incidence	Female	Colorectal cancer	Cholecystectomy	Subjects with IBD but not cholecystectomy	494	0	494	54	7.63-8.09	HR	1.62	0.16	16.4
Peng 2017-4	28549071	2017	China, Taiwan	1998-2010	Cancer incidence	Total	Colorectal cancer	Cholecystectomy (Laparoscopic cholecystectomy)	Subjects with IBD but not cholecystectomy	807	NA	NA	54	7.63-8.09	HR	0.44	0.09	2.22
Peng 2017-5	28549071	2017	China, Taiwan	1998-2010	Cancer incidence	Total	Colorectal cancer	Cholecystectomy (Non-laparoscopic cholecystectomy)	Subjects with IBD but not cholecystectomy	768	NA	NA	54	7.63-8.09	HR	1.11	0.32	3.78
Peng 2017-6	28549071	2017	China, Taiwan	1998-2010	Cancer incidence	Total	Colon cancer	Cholecystectomy (Laparoscopic cholecystectomy)	Subjects with IBD but not cholecystectomy	807	NA	NA	54	7.63-8.09	HR	0.4	0.04	3.92
Peng 2017-7	28549071	2017	China, Taiwan	1998-2010	Cancer incidence	Total	Colon cancer	Cholecystectomy (Non-laparoscopic cholecystectomy)	Subjects with IBD but not cholecystectomy	768	NA	NA	54	7.63-8.09	HR	2.81	0.63	12.5
Peng 2017-8	28549071	2017	China, Taiwan	1998-2010	Cancer incidence	Total	Rectal cancer	Cholecystectomy (Laparoscopic cholecystectomy)	Subjects with IBD but not cholecystectomy	807	NA	NA	54	7.63-8.09	HR	0.42	0.04	4.8
Shabanzadeh 2017-2-1	28238770	2017	Denmark	1982-2014	Cancer incidence	Total	Pooled gastrointestinal cancers (biliary system, hepatic, pancreatic, esophageal, gastric, small intestine, colorectal, anal, non-specific digestive cancer)	Gallstone disease	Subjects without gallstones	5908	NA	NA	51	24.7(18.9-32.4)	HR	1.48	1.12	1.96
Shabanzadeh 2017-2-2	28238770	2017	Denmark	1982-2014	Cancer incidence	Total	Pooled gastrointestinal cancers (biliary system, hepatic, pancreatic, esophageal, gastric, small intestine, colorectal, anal, non-specific digestive cancer)	Gallstone without cholecystectomy	Subjects without gallstones	5722	NA	NA	51	24.7(18.9-32.4)	HR	1.41	1.01	1.97
Shabanzadeh 2017-2-3	28238770	2017	Denmark	1982-2014	Cancer incidence	Total	Pooled gastrointestinal cancers (biliary system, hepatic, pancreatic, esophageal, gastric, small intestine, colorectal, anal, non-specific digestive cancer)	Cholecystectomy	Subjects without gallstones	5511	NA	NA	51	24.7(18.9-32.4)	HR	1.64	1.06	2.52
Shabanzadeh 2017-2-4	28238770	2017	Denmark	1982-2014	Cancer incidence	Total	Colorectal cancer	Gallstone disease	Subjects without gallstones	5912	NA	NA	51	24.7(18.9-32.4)	HR	1.37	0.93	2.01
Shabanzadeh 2017-2-5	28238770	2017	Denmark	1982-2014	Cancer incidence	Total	Colorectal cancer	Gallstone without cholecystectomy	Subjects without gallstones	5725	NA	NA	51	24.7(18.9-32.4)	HR	1.38	0.88	2.17
Shabanzadeh 2017-2-6	28238770	2017	Denmark	1982-2014	Cancer incidence	Total	Colorectal cancer	Cholecystectomy	Subjects without gallstones	5514	NA	NA	51	24.7(18.9-32.4)	HR	1.35	0.73	2.51
Shabanzadeh 2017-2-7	28238770	2017	Denmark	1982-2014	Cancer incidence	Total	Right-side colon cancer (appendix, cecum, and ascending colon until right flexure)	Gallstone disease	Subjects without gallstones	5924	NA	NA	51	24.7(18.9-32.4)	HR	2.04	1.1	3.78
Shabanzadeh 2017-2-8	28238770	2017	Denmark	1982-2014	Cancer incidence	Total	Right-side colon cancer (appendix, cecum, and ascending colon until right flexure)	Gallstone without cholecystectomy	Subjects without gallstones	5736	NA	NA	51	24.7(18.9-32.4)	HR	2.22	1.11	4.46
Shabanzadeh 2017-2-9	28238770	2017	Denmark	1982-2014	Cancer incidence	Total	Right-side colon cancer (appendix, cecum, and ascending colon until right	Cholecystectomy	Subjects without gallstones	5522	NA	NA	51	24.7(18.9-32.4)	HR	1.68	0.59	4.75
							flexure)
Shabanzadeh 2017-2-10	28238770	2017	Denmark	1982-2014	Cancer incidence	Total	Left-side colon cancer (transverse and descending colon)	Gallstone disease	Subjects without gallstones	5924	NA	NA	51	24.7(18.9-32.4)	HR	1.84	0.64	5.3
Shabanzadeh 2017-2-11	28238770	2017	Denmark	1982-2014	Cancer incidence	Total	Left-side colon cancer (transverse and descending colon)	Gallstone without cholecystectomy	Subjects without gallstones	5735	NA	NA	51	24.7(18.9-32.4)	HR	2.73	0.95	7.87
Shabanzadeh 2017-2-12	28238770	2017	Denmark	1982-2014	Cancer incidence	Total	Sigmoid colon cancer	Gallstone disease	Subjects without gallstones	5924	NA	NA	51	24.7(18.9-32.4)	HR	1.17	0.62	2.19
Shabanzadeh 2017-2-13	28238770	2017	Denmark	1982-2014	Cancer incidence	Total	Sigmoid colon cancer	Gallstone without cholecystectomy	Subjects without gallstones	5735	NA	NA	51	24.7(18.9-32.4)	HR	1.05	0.48	2.3
Shabanzadeh 2017-2-14	28238770	2017	Denmark	1982-2014	Cancer incidence	Total	Sigmoid colon cancer	Cholecystectomy	Subjects without gallstones	5523	NA	NA	51	24.7(18.9-32.4)	HR	1.4	0.56	3.53
Shabanzadeh 2017-2-15	28238770	2017	Denmark	1982-2014	Cancer incidence	Total	Rectal cancer	Gallstone disease	Subjects without gallstones	5919	NA	NA	51	24.7(18.9-32.4)	HR	0.86	0.39	1.92
Shabanzadeh 2017-2-16	28238770	2017	Denmark	1982-2014	Cancer incidence	Total	Rectal cancer	Gallstone without cholecystectomy	Subjects without gallstones	5731	NA	NA	51	24.7(18.9-32.4)	HR	0.74	0.27	2.06
Shabanzadeh 2017-2-17	28238770	2017	Denmark	1982-2014	Cancer incidence	Total	Rectal cancer	Cholecystectomy	Subjects without gallstones	5520	NA	NA	51	24.7(18.9-32.4)	HR	1.11	0.34	3.62
Shabanzadeh 2017-2-18	28238770	2017	Denmark	1982-2014	Cancer incidence	Total	Pancreatic cancer	Gallstone disease	Subjects without gallstones	5928	3022	2906	51	24.7(18.9-32.4)	HR	1.25	0.6	2.57
Shabanzadeh 2017-2-19	28238770	2017	Denmark	1982-2014	Cancer incidence	Total	Esophageal cancer	Gallstone disease	Subjects without gallstones	5928	3022	2906	51	24.7(18.9-32.4)	HR	0.66	0.2	2.19
Shabanzadeh 2017-2-20	28238770	2017	Denmark	1982-2014	Cancer incidence	Total	Gastric cancer	Gallstone disease	Subjects without gallstones	5924	3022	2906	51	24.7(18.9-32.4)	HR	0.83	0.29	2.38
Shabanzadeh 2017-2-21	28238770	2017	Denmark	1982-2014	Cancer incidence	Total	Non-gastrointestinal cancers (includes head and neck, respiratory system, bone, skin, breast, female and male reproductive, urinary system, neurological, endocrine, blood cancers, and metastasis)	Gallstone disease	Subjects without gallstones	5844	NA	NA	51	24.7(18.9-32.4)	HR	1.13	0.95	1.34
Shabanzadeh 2017-2-22	28238770	2017	Denmark	1982-2014	Cancer incidence	Total	Non-gastrointestinal cancers (includes head and neck, respiratory system, bone, skin, breast, female and male reproductive, urinary system, neurological, endocrine, blood cancers, and metastasis)	Gallstone without cholecystectomy	Subjects without gallstones	5663	NA	NA	51	24.7(18.9-32.4)	HR	1.14	0.93	1.4
Shabanzadeh 2017-2-23	28238770	2017	Denmark	1982-2014	Cancer incidence	Total	Non-gastrointestinal cancers (includes head and neck, respiratory system, bone, skin, breast, female and male reproductive, urinary system, neurological, endocrine, blood cancers, and metastasis)	Cholecystectomy	Subjects without gallstones	5452	NA	NA	51	24.7(18.9-32.4)	HR	1.11	0.84	1.47
Shabanzadeh 2017-2-24	28238770	2017	Denmark	1982-2014	Cancer incidence	Male	Breast cancer	Gallstone disease	Subjects without gallstones	2881	0	2881	51	24.7(18.9-32.4)	HR	1.44	0.99	2.11
Shabanzadeh 2017-2-25	28238770	2017	Denmark	1982-2014	Cancer incidence	Male	Breast cancer	Gallstone without cholecystectomy	Subjects without gallstones	2746	0	2746	51	24.7(18.9-32.4)	HR	1.5	0.96	2.35
Shabanzadeh 2017-2-26	28238770	2017	Denmark	1982-2014	Cancer incidence	Male	Breast cancer	Cholecystectomy	Subjects without gallstones	2641	0	2641	51	24.7(18.9-32.4)	HR	1.34	0.73	2.44
Shabanzadeh 2017-2-27	28238770	2017	Denmark	1982-2014	Cancer incidence	Female	Prostate cancer	Gallstone disease	Subjects without gallstones	3017	3017	0	51	24.7(18.9-32.4)	HR	0.68	0.35	1.3
Shabanzadeh 2017-2-28	28238770	2017	Denmark	1982-2014	Cancer incidence	Female	Prostate cancer	Gallstone without cholecystectomy	Subjects without gallstones	2968	2968	0	51	24.7(18.9-32.4)	HR	0.46	0.19	1.13
Shabanzadeh 2017-2-29	28238770	2017	Denmark	1982-2014	Cancer incidence	Female	Prostate cancer	Cholecystectomy	Subjects without gallstones	2858	2858	0	51	24.7(18.9-32.4)	HR	1.31	0.52	3.28
Lee 2018-1	30514058	2018	Korea	2002.1-2015.12	Cancer incidence	Total	Colorectal cancer	Cholecystectomy	Subjects without cholecystectomy	707 663	347 411	360 252	41.70±14.7	13.66	HR	0.97	0.72	1.29
Lee 2018-2	30514058	2018	Korea	2002.1-2015.12	Cancer incidence	Total	Colon cancer	Cholecystectomy	Subjects without cholecystectomy	707 663	347 411	360 252	41.70±14.7	13.66	HR	0.85	0.58	1.25
Lee 2018-3	30514058	2018	Korea	2002.1-2015.12	Cancer incidence	Total	Rectal cancer	Cholecystectomy	Subjects without cholecystectomy	707 663	347 411	360 252	41.70±14.7	13.66	HR	1.06	0.7	1.59
Ward 2018-1	30585640	2018	Europe	1992-2013	Cancer incidence	Male	Colorectal cancer	Gallstones	without history of gallstones	100255	100255	0	52.38	13.6±3.9	HR	0.81	0.63	1.04
Ward 2018-2	30585640	2018	Europe	1992-2013	Cancer incidence	Male	Colon cancer	Gallstones	without history of gallstones	100255	100255	0	52.38	13.6±3.9	HR	0.89	0.66	1.21
Ward 2018-3	30585640	2018	Europe	1992-2013	Cancer incidence	Male	Rectal cancer	Gallstones	without history of gallstones	100255	100255	0	52.38	13.6±3.9	HR	0.67	0.43	1.05
Ward 2018-4	30585640	2018	Europe	1992-2013	Cancer incidence	Female	Colorectal cancer	Gallstones	without history of gallstones	234731	0	234731	50.73	13.6±3.9	HR	1.14	0.99	1.31
Ward 2018-5	30585640	2018	Europe	1992-2013	Cancer incidence	Female	Colon cancer	Gallstones	without history of gallstones	234731	0	234731	50.73	13.6±3.9	HR	1.18	1	1.39
Ward 2018-6	30585640	2018	Europe	1992-2013	Cancer incidence	Female	Rectal cancer	Gallstones	without history of gallstones	234731	0	234731	50.73	13.6±3.9	HR	1.04	0.8	1.36
Joshi 2018-1	NA	2018	America	NA	Cancer incidence	Total	Colorectal cancer	Cholecystectomy	Subjects without Gallstone disease	129979	43949	86030	NA	>20	HR	1.04	0.94	1.16
Joshi 2018-2	NA	2018	America	NA	Cancer incidence	Total	Colon cancer	Cholecystectomy	Subjects without Gallstone disease	129979	43949	86030	NA	>20	HR	1.06	0.91	1.25
Joshi 2018-3	NA	2018	America	NA	Cancer incidence	Total	Rectal cancer	Cholecystectomy	Subjects without Gallstone disease	129979	43949	86030	NA	>20	HR	1.17	0.93	1.47
Joshi 2018-4	NA	2018	America	NA	Cancer incidence	Female	Colorectal cancer	Cholecystectomy	Subjects without Gallstone disease	43949	43949	0	NA	>20	HR	1.06	0.95	1.19
Joshi 2018-5	NA	2018	America	NA	Cancer incidence	Female	Colon cancer	Cholecystectomy	Subjects without Gallstone disease	43949	43949	0	NA	>20	HR	1.12	0.92	1.36
Joshi 2018-6	NA	2018	America	NA	Cancer incidence	Female	Rectal cancer	Cholecystectomy	Subjects without Gallstone disease	43949	43949	0	NA	>20	HR	1.17	0.78	1.74
Joshi 2018-7	NA	2018	America	NA	Cancer incidence	Male	Colorectal cancer	Cholecystectomy	Subjects without Gallstone disease	86030	0	86030	NA	>20	HR	1.06	0.85	1.33
Joshi 2018-8	NA	2018	America	NA	Cancer incidence	Male	Colon cancer	Cholecystectomy	Subjects without Gallstone disease	86030	0	86030	NA	>20	HR	1.11	0.83	1.49
Joshi 2018-9	NA	2018	America	NA	Cancer incidence	Male	Rectal cancer	Cholecystectomy	Subjects without Gallstone disease	86030	0	86030	NA	>20	HR	1.56	1	2.44
Park 2019-1	NA	2019	Korea	2002-2016	Cancer incidence	Total	Pancreatic cancer (PC)	Gallstones	Healthy controls, subjects without GSD	5287568	NA	NA	NA	NA	RR	1.6	1.49	1.71
Park 2019-2	NA	2019	Korea	2002-2016	Cancer incidence	Total	Pancreatic cancer (PC)	Cholecystectomy	Gallstone patients without cholecystectomy	480688	NA	NA	NA	NA	RR	0.95	0.9	1.01
Park 2019-3	NA	2019	Korea	2002-2016	Cancer incidence	Male	Pancreatic cancer (PC)	Cholecystectomy	Gallstone patients without cholecystectomy	NA	NA	NA	NA	NA	RR	1.03	0.96	1.12
Park 2019-4	NA	2019	Korea	2002-2016	Cancer incidence	Female	Pancreatic cancer (PC)	Cholecystectomy	Gallstone patients without cholecystectomy	NA	NA	NA	NA	NA	RR	0.87	0.79	0.96
Chen 2020-1-1	32120781	2020	China, Taiwan	2000-2011	Cancer incidence	Total	Colorectal cancer(CRC)	Cholecystectomy	Gallstone patients without cholecystectomy	167926	90893	77033	56.65	5.53 ± 3.32 for cholecystectomy 6.81 ± 3.28 for non-cholecystectom y cohort	HR	0.66	0.6	0.73
Chen 2020-1-2	32120781	2020	China, Taiwan	2000-2011	Cancer incidence	Male	Colorectal cancer(CRC)	Cholecystectomy	Gallstone patients without cholecystectomy	90893	90893	0	56.65	5.53 ± 3.32 for cholecystectomy 6.81 ± 3.28 for non-cholecystectom y cohort	HR	0.66	0.58	0.75
Chen 2020-1-3	32120781	2020	China, Taiwan	2000-2011	Cancer incidence	Female	Colorectal cancer(CRC)	Cholecystectomy	Gallstone patients without cholecystectomy	77033	0	77033	56.65	5.53 ± 3.32 for cholecystectomy 6.81 ± 3.28 for non-cholecystectom y cohort	HR	0.66	0.57	0.77
Chen 2020-1-4	32120781	2020	China, Taiwan	2000-2011	Cancer incidence	Total	Proximal colon cancer	Cholecystectomy	Gallstone patients without cholecystectomy	167926	90893	77033	56.65	5.53 ± 3.32 for cholecystectomy 6.81 ± 3.28 for non-cholecystectom y cohort	HR	0.72	0.54	0.97
Chen 2020-1-5	32120781	2020	China, Taiwan	2000-2011	Cancer incidence	Female	Proximal colon cancer	Cholecystectomy	Gallstone patients without cholecystectomy	90893	90893	0	56.65	5.53 ± 3.32 for cholecystectomy 6.81 ± 3.28 for non-cholecystectom y cohort	HR	0.76	0.5	1.15
Chen 2020-1-6	32120781	2020	China, Taiwan	2000-2011	Cancer incidence	Male	Proximal colon cancer	Cholecystectomy	Gallstone patients without cholecystectomy	77033	0	77033	56.65	5.53 ± 3.32 for cholecystectomy 6.81 ± 3.28 for non-cholecystectom y cohort	HR	0.68	0.44	1.04
Chen 2020-1-7	32120781	2020	China, Taiwan	2000-2011	Cancer incidence	Total	Distal colon cancer	Cholecystectomy	Gallstone patients without cholecystectomy	167926	90893	77033	56.65	5.53 ± 3.32 for cholecystectomy 6.81 ± 3.28 for non-cholecystectom y cohort	HR	0.65	0.51	0.84
Chen 2020-1-8	32120781	2020	China, Taiwan	2000-2011	Cancer incidence	Female	Distal colon cancer	Cholecystectomy	Gallstone patients without cholecystectomy	90893	90893	0	56.65	5.53 ± 3.32 for cholecystectomy 6.81 ± 3.28 for non-cholecystectom y cohort	HR	0.66	0.43	1.02
Chen 2020-1-9	32120781	2020	China, Taiwan	2000-2011	Cancer incidence	Male	Distal colon cancer	Cholecystectomy	Gallstone patients without cholecystectomy	77033	0	77033	56.65	5.53 ± 3.32 for cholecystectomy 6.81 ± 3.28 for non-cholecystectom y cohort	HR	0.73	0.52	1.03
Chen 2020-1-10	32120781	2020	China, Taiwan	2000-2011	Cancer incidence	Total	Rectal cancer	Cholecystectomy	Gallstone patients without cholecystectomy	167926	90893	77033	56.65	5.53 ± 3.32 for cholecystectomy 6.81 ± 3.28 for non-cholecystectom y cohort	HR	0.63	0.51	0.77
Chen 2020-1-11	32120781	2020	China, Taiwan	2000-2011	Cancer incidence	Female	Rectal cancer	Cholecystectomy	Gallstone patients without cholecystectomy	90893	90893	0	56.65	5.53 ± 3.32 for cholecystectomy 6.81 ± 3.28 for non-cholecystectom y cohort	HR	0.64	0.46	0.88
Chen 2020-1-12	32120781	2020	China, Taiwan	2000-2011	Cancer incidence	Male	Rectal cancer	Cholecystectomy	Gallstone patients without cholecystectomy	77033	0	77033	56.65	5.53 ± 3.32 for cholecystectomy 6.81 ± 3.28 for non-cholecystectom y cohort	HR	0.59	0.44	0.79
Chen 2020-2-1	32120816	2020	China, Taiwan	2000-2011	Cancer incidence	Total	Prostate Cancer	Cholecystectomy	Gallstone patients without cholecystectomy	145212	145212	0	57.4	5.47 ± 3.25 years for the cholecystectomy cohort and 5.70 ± 3.13 years for non-cholecystectom y	HR	1.67	1.45	1.92
